# Supplementary material for: 3,3′-Dibromo-4,4′-[(1R,2R)-cyclohexane-1,2-diyldiimino]dipent-3-en-2-one
Source: Acta Crystallogr Sect E Struct Rep Online. 2008 Dec 24;65(Pt 1):o203–4. doi: 10.1107/S1600536808043213 (PMC2968109; doi:10.1107/S1600536808043213)
Supplement: Supplementary file 1 [file e-65-0o203-sup1.cif]

##############################################################################
###                                                                        ###
###        Electronic paper (Acta Crystallographica Section E)             ###
###                                                                        ###
##############################################################################
#                                                                            #
# This CIF contains the data in a paper accepted for publication in Acta     #
# Crystallographica Section E. It conforms to the requirements of Notes      #
# for Authors for Section E, and has been peer reviewed under the auspices   #
# of the IUCr Commission on Journals.                                        #
#                                                                            #
# Full details of the Crystallographic Information File format               #
# are given in the paper "The Crystallographic Information File (CIF):       #
# a New Standard Archive File for Crystallography" by S. R. Hall, F. H.      #
# Allen and I. D. Brown [Acta Cryst. (1991), A47, 655-685].                  #
#                                                                            #
# The current version of the core CIF dictionary is obtainable from          #
# ftp://ftp.iucr.org/pub/cif_core.dic. The current version number is 2.4.    #
#                                                                            #
# Software is freely available for graphical display of the structure(s) in  #
# this CIF.  For information consult the CIF home page http://www.iucr.org/  #
# cif/home.html                                                              #
#                                                                            #
# This file may be used for bona fide research purposes within the           #
# scientific community so long as proper attribution is given to the journal # 
# article from which it was obtained.                                        #
#                                                                            #
##############################################################################
                                             
data_global
_audit_creation_method     SHELXL-97
_journal_date_recd_electronic     2008-12-14
_journal_date_accepted     2008-12-18
_journal_name_full     'Acta Crystallographica, Section E'
_journal_year     2009
_journal_volume     65
_journal_issue      1
_journal_page_first     o203
_journal_page_last     o204
_journal_paper_category     QO
_journal_coeditor_code     AT2694
_publ_contact_author_name     'Yun-Qian Zhang'
_publ_contact_author_address
;
Key Laboratory of Macrocyclic and Supramolecular Chemistry
of Guizhou Province,
Guizhou University,
Guiyang, 550025,
People's Republic of China.
;
_publ_contact_author_email     sci.yqzhang@gzu.edu.cn
_publ_contact_author_fax     '86 851 3620906'
_publ_contact_author_phone     '86 851 3620906'
_publ_section_title
;\
3,3'-Dibromo-4,4'-[(1<i>R</i>,2<i>R</i>)-cyclohexane-1,2-\
diyldiimino]dipent-3-en-2-one
;
loop_
    _publ_author_name
    _publ_author_address
    'Yun-Qian Zhang'
;
Key Laboratory of Macrocyclic and Supramolecular Chemistry
of Guizhou Province,
Guizhou University,
Guiyang, 550025,
People's Republic of China.
;
    'Qi-Long Zhang'
;
Key Laboratory of Macrocyclic and Supramolecular Chemistry
of Guizhou Province,
Guizhou University,
Guiyang, 550025,
People's Republic of China.
;
    'Bi-Xue Zhu'
;
Key Laboratory of Macrocyclic and Supramolecular Chemistry
of Guizhou Province,
Guizhou University,
Guiyang, 550025,
People's Republic of China.
;
data_I
_audit_creation_method     SHELXL-97
_chemical_name_systematic
;
3,3'-Dibromo-4,4'-[(1<i>R</i>,2<i>R</i>)-cyclohexane-1,2-
diyldiimino]dipent-3-en-2-one
;
_chemical_name_common     ?
_chemical_formula_moiety     'C16 H24 Br2 N2 O2'
_chemical_formula_sum     'C16 H24 Br2 N2 O2'
_chemical_formula_weight     436.19
_chemical_melting_point     ?
_symmetry_cell_setting     monoclinic
_symmetry_space_group_name_H-M     'P 21'
_symmetry_space_group_name_Hall     'P 2yb'
loop_
    _symmetry_equiv_pos_as_xyz
    'x, y, z'
    '-x, y+1/2, -z'
_cell_length_a     9.249(5)
_cell_length_b     9.350(6)
_cell_length_c     21.82(2)
_cell_angle_alpha     90.00
_cell_angle_beta     99.122(13)
_cell_angle_gamma     90.00
_cell_volume     1863(3)
_cell_formula_units_Z     4
_cell_measurement_reflns_used     5587
_cell_measurement_theta_min     0.95
_cell_measurement_theta_max     24.99
_cell_measurement_temperature     298(2)
_exptl_crystal_description     prism
_exptl_crystal_colour     colourless
_exptl_crystal_size_max     0.21
_exptl_crystal_size_mid     0.18
_exptl_crystal_size_min     0.16
_exptl_crystal_density_diffrn     1.555
_exptl_crystal_density_meas     ?
_exptl_crystal_density_method     'not measured'
_exptl_crystal_F_000     880
_exptl_absorpt_coefficient_mu     4.359
_exptl_absorpt_correction_type     multi-scan
_exptl_absorpt_process_details     '(SADABS; Bruker, 2005)'
_exptl_absorpt_correction_T_min     0.4613
_exptl_absorpt_correction_T_max     0.5422
_exptl_special_details
;
;
_diffrn_ambient_temperature     298(2)
_diffrn_radiation_type     MoK\a
_diffrn_radiation_wavelength     0.71073
_diffrn_radiation_source     'fine-focus sealed tube'
_diffrn_radiation_monochromator     graphite
_diffrn_measurement_device_type     'Bruker APEXII CCD area-detector'
_diffrn_measurement_method     '\f and \w scan'
_diffrn_detector_area_resol_mean     ?
_diffrn_reflns_number     12101
_diffrn_reflns_av_R_equivalents     0.0546
_diffrn_reflns_av_sigmaI/netI     0.1004
_diffrn_reflns_theta_min     0.95
_diffrn_reflns_theta_max     24.99
_diffrn_reflns_theta_full     24.99
_diffrn_measured_fraction_theta_max     0.984
_diffrn_measured_fraction_theta_full     0.984
_diffrn_reflns_limit_h_min     -10
_diffrn_reflns_limit_h_max     10
_diffrn_reflns_limit_k_min     -9
_diffrn_reflns_limit_k_max     10
_diffrn_reflns_limit_l_min     -25
_diffrn_reflns_limit_l_max     25
_diffrn_standards_number     0
_diffrn_standards_interval_count     .
_diffrn_standards_interval_time     .
_diffrn_standards_decay_%     ?
_refine_special_details
;
Refinement of <i>F</i>^2^ against ALL reflections. The weighted <i>R</i>-factor
<i>wR</i> and goodness of fit <i>S</i> are based on <i>F</i>^2^, conventional
<i>R</i>-factors <i>R</i> are based on <i>F</i>, with <i>F</i> set to zero for
negative <i>F</i>^2^. The threshold expression of <i>F</i>^2^ >
\s(<i>F</i>^2^) is used only for calculating <i>R</i>-factors(gt) <i>etc</i>.
and is not relevant to the choice of reflections for refinement.
<i>R</i>-factors based on <i>F</i>^2^ are statistically about twice as large
as those based on <i>F</i>, and <i>R</i>- factors based on ALL data will be
even larger.
;
_reflns_number_total     3433
_reflns_number_gt     1894
_reflns_threshold_expression     >2sigma(I)
_refine_ls_structure_factor_coef     Fsqd
_refine_ls_matrix_type     full
_refine_ls_R_factor_all     0.1122
_refine_ls_R_factor_gt     0.0418
_refine_ls_wR_factor_gt     0.0833
_refine_ls_wR_factor_ref     0.0957
_refine_ls_goodness_of_fit_ref     0.971
_refine_ls_restrained_S_all     0.971
_refine_ls_number_reflns     3433
_refine_ls_number_parameters     405
_refine_ls_number_restraints     1
_refine_ls_hydrogen_treatment     constr
_refine_ls_weighting_scheme     calc
_refine_ls_weighting_details
         'calc w=1/[\s^2^(Fo^2^)+(0.0413P)^2^+0.0000P] where P=(Fo^2^+2Fc^2^)/3'
_atom_sites_solution_hydrogens     geom
_atom_sites_solution_primary     direct
_atom_sites_solution_secondary     difmap
_refine_ls_shift/su_max     0.000
_refine_ls_shift/su_mean     0.000
_refine_diff_density_max     0.377
_refine_diff_density_min     -0.422
_refine_ls_extinction_method     none
_refine_ls_extinction_coef     ?
loop_
    _atom_type_symbol
    _atom_type_description
    _atom_type_scat_dispersion_real
    _atom_type_scat_dispersion_imag
    _atom_type_scat_source
    'C' 'C' 0.0033 0.0016
                         'International Tables Vol C Tables 4.2.6.8 and 6.1.1.4'
    'H' 'H' 0.0000 0.0000
                         'International Tables Vol C Tables 4.2.6.8 and 6.1.1.4'
    'N' 'N' 0.0061 0.0033
                         'International Tables Vol C Tables 4.2.6.8 and 6.1.1.4'
    'O' 'O' 0.0106 0.0060
                         'International Tables Vol C Tables 4.2.6.8 and 6.1.1.4'
    'Br' 'Br' -0.2901 2.4595
                         'International Tables Vol C Tables 4.2.6.8 and 6.1.1.4'
_computing_data_collection     'APEX2 (Bruker, 2005)'
_computing_cell_refinement     'SAINT (Bruker, 2005)'
_computing_data_reduction     'SAINT (Bruker, 2005)'
_computing_structure_solution     'SHELXS97 (Sheldrick, 2008)'
_computing_structure_refinement     'SHELXL97 (Sheldrick, 2008)'
_computing_molecular_graphics     'Ortep-3 for Windows (Farrugia, 1997)'
_computing_publication_material     'WinGX (Farrugia, 1999)'
loop_
    _atom_site_type_symbol
    _atom_site_label
    _atom_site_fract_x
    _atom_site_fract_y
    _atom_site_fract_z
    _atom_site_U_iso_or_equiv
    _atom_site_adp_type
    _atom_site_calc_flag
    _atom_site_refinement_flags
    _atom_site_occupancy
    _atom_site_disorder_assembly
    _atom_site_disorder_group
    C C1 0.1762(11) 0.3858(14) 0.3222(5) 0.102(4) Uani d . 1 . .
    H H1A 0.2497 0.3346 0.3045 0.153 Uiso calc R 1 . .
    H H1B 0.1468 0.4689 0.2975 0.153 Uiso calc R 1 . .
    H H1C 0.0929 0.3250 0.3230 0.153 Uiso calc R 1 . .
    C C16 0.1713(12) 0.9661(18) 0.3226(5) 0.131(5) Uani d . 1 . .
    H H16A 0.0735 0.9879 0.3029 0.197 Uiso calc R 1 . .
    H H16B 0.2099 0.8896 0.3007 0.197 Uiso calc R 1 . .
    H H16C 0.2319 1.0493 0.3221 0.197 Uiso calc R 1 . .
    C C17 0.5609(13) 0.7298(16) 0.1865(4) 0.115(4) Uani d . 1 . .
    H H17A 0.4725 0.7689 0.1975 0.172 Uiso calc R 1 . .
    H H17B 0.6440 0.7704 0.2127 0.172 Uiso calc R 1 . .
    H H17C 0.5612 0.6279 0.1919 0.172 Uiso calc R 1 . .
    C C32 1.1245(13) 0.7174(16) 0.1748(4) 0.122(5) Uani d . 1 . .
    H H32A 1.2105 0.7738 0.1732 0.183 Uiso calc R 1 . .
    H H32B 1.1522 0.6277 0.1947 0.183 Uiso calc R 1 . .
    H H32C 1.0604 0.7677 0.1979 0.183 Uiso calc R 1 . .
    C C2 0.2376(11) 0.4310(12) 0.3872(4) 0.069(3) Uani d . 1 . .
    C C3 0.3634(9) 0.5293(10) 0.4000(4) 0.055(2) Uani d . 1 . .
    C C4 0.4082(8) 0.5911(10) 0.4549(4) 0.046(2) Uani d . 1 . .
    C C5 0.5318(9) 0.6972(11) 0.4656(4) 0.070(3) Uani d . 1 . .
    H H5A 0.4926 0.7922 0.4662 0.106 Uiso calc R 1 . .
    H H5B 0.5895 0.6896 0.4329 0.106 Uiso calc R 1 . .
    H H5C 0.5922 0.6776 0.5047 0.106 Uiso calc R 1 . .
    C C6 0.3513(9) 0.6388(10) 0.5616(3) 0.052(2) Uani d . 1 . .
    H H6 0.4254 0.7139 0.5619 0.062 Uiso calc R 1 . .
    C C7 0.3927(9) 0.5475(11) 0.6202(4) 0.070(3) Uani d . 1 . .
    H H7A 0.3207 0.4722 0.6209 0.083 Uiso calc R 1 . .
    H H7B 0.4872 0.5029 0.6196 0.083 Uiso calc R 1 . .
    C C8 0.3994(10) 0.6376(11) 0.6772(4) 0.071(3) Uani d . 1 . .
    H H8A 0.4779 0.7067 0.6782 0.085 Uiso calc R 1 . .
    H H8B 0.4220 0.5771 0.7136 0.085 Uiso calc R 1 . .
    C C9 0.2550(10) 0.7176(12) 0.6800(4) 0.077(3) Uani d . 1 . .
    H H9A 0.2673 0.7807 0.7157 0.092 Uiso calc R 1 . .
    H H9B 0.1785 0.6493 0.6847 0.092 Uiso calc R 1 . .
    C C10 0.2096(10) 0.8057(11) 0.6204(4) 0.072(3) Uani d . 1 . .
    H H10A 0.1151 0.8499 0.6215 0.086 Uiso calc R 1 . .
    H H10B 0.2805 0.8813 0.6183 0.086 Uiso calc R 1 . .
    C C11 0.2002(8) 0.7125(9) 0.5630(3) 0.043(2) Uani d . 1 . .
    H H11 0.1257 0.6386 0.5646 0.052 Uiso calc R 1 . .
    C C12 -0.0578(9) 0.6500(11) 0.4709(4) 0.078(3) Uani d . 1 . .
    H H12A -0.1318 0.6411 0.4349 0.117 Uiso calc R 1 . .
    H H12B -0.1019 0.6817 0.5055 0.117 Uiso calc R 1 . .
    H H12C -0.0119 0.5589 0.4804 0.117 Uiso calc R 1 . .
    C C13 0.0560(8) 0.7578(10) 0.4581(4) 0.049(2) Uani d . 1 . .
    C C14 0.0573(9) 0.8253(10) 0.4022(4) 0.057(2) Uani d . 1 . .
    C C15 0.1691(11) 0.9218(11) 0.3882(5) 0.067(3) Uani d . 1 . .
    C C18 0.5690(10) 0.7649(12) 0.1194(4) 0.065(3) Uani d . 1 . .
    C C19 0.6550(9) 0.8842(10) 0.1036(4) 0.051(2) Uani d . 1 . .
    C C20 0.6869(9) 0.9063(9) 0.0454(4) 0.048(2) Uani d . 1 . .
    C C21 0.7836(10) 1.0251(10) 0.0312(4) 0.069(3) Uani d . 1 . .
    H H21A 0.8836 1.0023 0.0474 0.103 Uiso calc R 1 . .
    H H21B 0.7563 1.1118 0.0501 0.103 Uiso calc R 1 . .
    H H21C 0.7731 1.0379 -0.0129 0.103 Uiso calc R 1 . .
    C C22 0.6848(8) 0.8009(8) -0.0591(4) 0.042(2) Uani d . 1 . .
    H H22 0.7621 0.8716 -0.0611 0.051 Uiso calc R 1 . .
    C C23 0.5697(10) 0.8218(10) -0.1152(4) 0.066(3) Uani d . 1 . .
    H H23A 0.5299 0.9176 -0.1146 0.079 Uiso calc R 1 . .
    H H23B 0.4905 0.7545 -0.1138 0.079 Uiso calc R 1 . .
    C C24 0.6317(11) 0.8001(12) -0.1745(4) 0.077(3) Uani d . 1 . .
    H H24A 0.5537 0.8106 -0.2096 0.093 Uiso calc R 1 . .
    H H24B 0.7042 0.8735 -0.1777 0.093 Uiso calc R 1 . .
    C C25 0.7009(12) 0.6564(15) -0.1775(4) 0.100(4) Uani d . 1 . .
    H H25A 0.7474 0.6501 -0.2143 0.120 Uiso calc R 1 . .
    H H25B 0.6268 0.5824 -0.1799 0.120 Uiso calc R 1 . .
    C C26 0.8189(10) 0.6342(11) -0.1174(4) 0.069(3) Uani d . 1 . .
    H H26A 0.8597 0.5387 -0.1179 0.083 Uiso calc R 1 . .
    H H26B 0.8980 0.7021 -0.1177 0.083 Uiso calc R 1 . .
    C C27 0.7536(9) 0.6538(9) -0.0592(4) 0.053(2) Uani d . 1 . .
    H H27 0.6771 0.5817 -0.0583 0.064 Uiso calc R 1 . .
    C C28 0.7431(10) 0.4321(10) 0.0342(5) 0.069(3) Uani d . 1 . .
    H H28A 0.6476 0.4693 0.0370 0.104 Uiso calc R 1 . .
    H H28B 0.7692 0.3612 0.0659 0.104 Uiso calc R 1 . .
    H H28C 0.7423 0.3894 -0.0058 0.104 Uiso calc R 1 . .
    C C29 0.8524(8) 0.5509(9) 0.0430(4) 0.048(2) Uani d . 1 . .
    C C30 0.9422(9) 0.5755(10) 0.0989(4) 0.057(2) Uani d . 1 . .
    C C31 1.0469(10) 0.6904(13) 0.1100(5) 0.071(3) Uani d . 1 . .
    N N1 0.3468(6) 0.5565(7) 0.5046(3) 0.0480(18) Uani d . 1 . .
    H H1 0.2996 0.4770 0.5026 0.058 Uiso calc R 1 . .
    N N2 0.1623(6) 0.7941(8) 0.5063(3) 0.0534(18) Uani d . 1 . .
    H H2 0.2105 0.8715 0.5028 0.064 Uiso calc R 1 . .
    N N3 0.6301(6) 0.8226(7) -0.0014(3) 0.0495(18) Uani d . 1 . .
    H H3 0.5522 0.7761 0.0032 0.059 Uiso calc R 1 . .
    N N4 0.8647(6) 0.6349(7) -0.0047(3) 0.0509(19) Uani d . 1 . .
    H H4 0.9450 0.6820 -0.0034 0.061 Uiso calc R 1 . .
    O O1 0.1794(7) 0.3886(7) 0.4302(3) 0.0709(18) Uani d . 1 . .
    O O2 0.2644(7) 0.9658(7) 0.4308(3) 0.0779(19) Uani d . 1 . .
    O O3 0.5019(7) 0.6859(8) 0.0789(3) 0.085(2) Uani d . 1 . .
    O O4 1.0671(6) 0.7704(8) 0.0690(3) 0.081(2) Uani d . 1 . .
    Br Br1 0.44737(12) 0.58781(14) 0.32986(5) 0.0905(4) Uani d . 1 . .
    Br Br2 -0.08805(11) 0.76970(15) 0.33409(5) 0.0971(4) Uani d . 1 . .
    Br Br3 0.74344(13) 1.00453(13) 0.17037(5) 0.0946(4) Uani d . 1 . .
    Br Br4 0.91939(13) 0.45712(13) 0.16842(5) 0.0993(5) Uani d . 1 . .
loop_
    _atom_site_aniso_label
    _atom_site_aniso_U_11
    _atom_site_aniso_U_22
    _atom_site_aniso_U_33
    _atom_site_aniso_U_12
    _atom_site_aniso_U_13
    _atom_site_aniso_U_23
    C1 0.082(8) 0.137(11) 0.085(8) 0.005(7) 0.008(6) -0.040(8)
    C16 0.119(10) 0.208(16) 0.064(8) -0.021(11) 0.011(7) 0.071(9)
    C17 0.160(11) 0.127(11) 0.067(7) -0.012(9) 0.050(7) 0.005(8)
    C32 0.131(9) 0.147(13) 0.074(8) 0.010(9) -0.029(7) -0.006(9)
    C2 0.074(7) 0.091(8) 0.043(6) 0.012(6) 0.017(5) -0.001(6)
    C3 0.054(5) 0.066(7) 0.046(6) 0.009(5) 0.015(4) 0.003(5)
    C4 0.042(5) 0.048(5) 0.050(5) 0.007(5) 0.013(4) 0.003(5)
    C5 0.059(6) 0.069(7) 0.086(7) -0.004(5) 0.022(5) -0.012(6)
    C6 0.064(6) 0.069(7) 0.024(4) -0.001(5) 0.012(4) 0.001(4)
    C7 0.071(6) 0.091(9) 0.046(6) 0.022(6) 0.007(4) 0.012(6)
    C8 0.081(7) 0.087(8) 0.042(6) 0.017(6) 0.000(5) 0.011(5)
    C9 0.103(7) 0.091(8) 0.037(5) 0.016(7) 0.011(5) -0.001(5)
    C10 0.083(6) 0.082(8) 0.050(6) 0.007(6) 0.010(5) -0.007(6)
    C11 0.051(5) 0.051(5) 0.028(4) -0.002(4) 0.006(4) 0.001(4)
    C12 0.061(6) 0.086(9) 0.085(8) -0.017(6) 0.007(5) -0.011(6)
    C13 0.050(5) 0.044(6) 0.052(6) 0.002(5) 0.009(4) -0.005(5)
    C14 0.049(5) 0.066(7) 0.052(6) 0.003(5) -0.002(4) -0.013(5)
    C15 0.076(7) 0.061(7) 0.065(7) 0.006(6) 0.017(6) 0.004(6)
    C18 0.082(6) 0.067(7) 0.049(6) 0.023(7) 0.018(5) 0.002(6)
    C19 0.053(5) 0.053(6) 0.047(6) -0.010(5) 0.008(4) -0.011(5)
    C20 0.052(5) 0.039(6) 0.052(6) 0.007(4) 0.008(5) -0.002(5)
    C21 0.093(7) 0.060(7) 0.056(6) -0.015(6) 0.018(5) -0.008(5)
    C22 0.051(5) 0.036(6) 0.039(5) -0.006(4) 0.004(4) -0.003(4)
    C23 0.092(7) 0.064(7) 0.039(5) 0.015(5) 0.001(5) 0.001(5)
    C24 0.104(7) 0.089(8) 0.034(6) 0.034(7) -0.003(5) 0.011(5)
    C25 0.120(9) 0.144(12) 0.034(6) 0.042(8) 0.001(6) -0.024(6)
    C26 0.087(7) 0.079(8) 0.041(5) 0.016(5) 0.008(5) -0.002(5)
    C27 0.049(5) 0.060(7) 0.050(6) -0.008(4) 0.005(4) -0.006(5)
    C28 0.079(7) 0.051(7) 0.075(7) -0.008(5) 0.006(5) 0.018(6)
    C29 0.049(5) 0.051(7) 0.044(5) 0.010(5) 0.010(4) 0.002(5)
    C30 0.064(5) 0.052(6) 0.053(6) 0.006(5) 0.005(5) 0.003(5)
    C31 0.069(7) 0.063(8) 0.076(8) 0.001(6) 0.000(6) -0.003(7)
    N1 0.052(4) 0.048(5) 0.045(4) -0.013(3) 0.012(3) -0.004(4)
    N2 0.058(4) 0.058(5) 0.041(4) -0.007(4) -0.002(3) 0.003(4)
    N3 0.047(4) 0.056(5) 0.046(4) -0.012(3) 0.009(3) -0.012(4)
    N4 0.039(4) 0.058(5) 0.054(5) -0.007(3) 0.003(3) 0.008(4)
    O1 0.084(4) 0.077(5) 0.053(4) -0.013(4) 0.015(4) -0.009(4)
    O2 0.084(5) 0.084(5) 0.065(4) -0.019(4) 0.009(4) 0.013(4)
    O3 0.101(5) 0.091(6) 0.068(5) -0.035(4) 0.033(4) -0.007(4)
    O4 0.070(4) 0.075(5) 0.093(5) -0.015(4) -0.002(4) 0.011(5)
    Br1 0.1002(8) 0.1210(10) 0.0566(7) 0.0003(8) 0.0317(6) 0.0100(7)
    Br2 0.0836(7) 0.1347(11) 0.0628(7) 0.0004(8) -0.0196(5) -0.0041(8)
    Br3 0.1140(9) 0.1142(10) 0.0531(6) -0.0114(8) 0.0055(6) -0.0306(7)
    Br4 0.1200(10) 0.1090(11) 0.0666(8) 0.0057(8) 0.0076(6) 0.0326(7)
_geom_special_details
;
All e.s.d.'s (except the e.s.d. in the dihedral angle between two l.s. planes)
are estimated using the full covariance matrix. The cell e.s.d.'s are taken
into account individually in the estimation of e.s.d.'s in distances, angles
and torsion angles; correlations between e.s.d.'s in cell parameters are only
used when they are defined by crystal symmetry. An approximate (isotropic)
treatment of cell e.s.d.'s is used for estimating e.s.d.'s involving l.s.
planes.
;
loop_
    _geom_bond_atom_site_label_1
    _geom_bond_atom_site_label_2
    _geom_bond_site_symmetry_2
    _geom_bond_distance
    _geom_bond_publ_flag
    C1 C2 . 1.503(13) ?
    C1 H1A . 0.9600 ?
    C1 H1B . 0.9600 ?
    C1 H1C . 0.9600 ?
    C16 C15 . 1.492(13) ?
    C16 H16A . 0.9600 ?
    C16 H16B . 0.9600 ?
    C16 H16C . 0.9600 ?
    C17 C18 . 1.513(12) ?
    C17 H17A . 0.9600 ?
    C17 H17B . 0.9600 ?
    C17 H17C . 0.9600 ?
    C32 C31 . 1.501(12) ?
    C32 H32A . 0.9600 ?
    C32 H32B . 0.9600 ?
    C32 H32C . 0.9600 ?
    C2 O1 . 1.220(10) no
    C2 C3 . 1.474(13) ?
    C3 C4 . 1.335(11) ?
    C3 Br1 . 1.903(8) ?
    C4 N1 . 1.341(9) no
    C4 C5 . 1.504(12) ?
    C5 H5A . 0.9600 ?
    C5 H5B . 0.9600 ?
    C5 H5C . 0.9600 ?
    C6 N1 . 1.457(9) no
    C6 C7 . 1.536(11) ?
    C6 C11 . 1.564(10) ?
    C6 H6 . 0.9800 ?
    C7 C8 . 1.495(11) ?
    C7 H7A . 0.9700 ?
    C7 H7B . 0.9700 ?
    C8 C9 . 1.541(12) ?
    C8 H8A . 0.9700 ?
    C8 H8B . 0.9700 ?
    C9 C10 . 1.541(11) ?
    C9 H9A . 0.9700 ?
    C9 H9B . 0.9700 ?
    C10 C11 . 1.516(11) ?
    C10 H10A . 0.9700 ?
    C10 H10B . 0.9700 ?
    C11 N2 . 1.448(9) no
    C11 H11 . 0.9800 ?
    C12 C13 . 1.515(12) ?
    C12 H12A . 0.9600 ?
    C12 H12B . 0.9600 ?
    C12 H12C . 0.9600 ?
    C13 N2 . 1.364(9) no
    C13 C14 . 1.376(11) ?
    C14 C15 . 1.442(13) ?
    C14 Br2 . 1.911(8) ?
    C15 O2 . 1.246(11) no
    C18 O3 . 1.240(11) no
    C18 C19 . 1.444(14) ?
    C19 C20 . 1.365(11) ?
    C19 Br3 . 1.917(8) ?
    C20 N3 . 1.327(10) no
    C20 C21 . 1.489(12) ?
    C21 H21A . 0.9600 ?
    C21 H21B . 0.9600 ?
    C21 H21C . 0.9600 ?
    C22 N3 . 1.445(10) no
    C22 C23 . 1.502(10) ?
    C22 C27 . 1.515(11) ?
    C22 H22 . 0.9800 ?
    C23 C24 . 1.510(12) ?
    C23 H23A . 0.9700 ?
    C23 H23B . 0.9700 ?
    C24 C25 . 1.494(14) ?
    C24 H24A . 0.9700 ?
    C24 H24B . 0.9700 ?
    C25 C26 . 1.581(11) ?
    C25 H25A . 0.9700 ?
    C25 H25B . 0.9700 ?
    C26 C27 . 1.502(10) ?
    C26 H26A . 0.9700 ?
    C26 H26B . 0.9700 ?
    C27 N4 . 1.453(9) no
    C27 H27 . 0.9800 ?
    C28 C29 . 1.494(12) ?
    C28 H28A . 0.9600 ?
    C28 H28B . 0.9600 ?
    C28 H28C . 0.9600 ?
    C29 N4 . 1.324(9) no
    C29 C30 . 1.381(11) ?
    C30 C31 . 1.441(14) ?
    C30 Br4 . 1.916(9) ?
    C31 O4 . 1.204(11) no
    N1 H1 . 0.8600 ?
    N2 H2 . 0.8600 ?
    N3 H3 . 0.8600 ?
    N4 H4 . 0.8600 ?
loop_
    _geom_angle_atom_site_label_1
    _geom_angle_atom_site_label_2
    _geom_angle_atom_site_label_3
    _geom_angle_site_symmetry_1
    _geom_angle_site_symmetry_3
    _geom_angle
    _geom_angle_publ_flag
    C2 C1 H1A . . 109.5 ?
    C2 C1 H1B . . 109.5 ?
    H1A C1 H1B . . 109.5 ?
    C2 C1 H1C . . 109.5 ?
    H1A C1 H1C . . 109.5 ?
    H1B C1 H1C . . 109.5 ?
    C15 C16 H16A . . 109.5 ?
    C15 C16 H16B . . 109.5 ?
    H16A C16 H16B . . 109.5 ?
    C15 C16 H16C . . 109.5 ?
    H16A C16 H16C . . 109.5 ?
    H16B C16 H16C . . 109.5 ?
    C18 C17 H17A . . 109.5 ?
    C18 C17 H17B . . 109.5 ?
    H17A C17 H17B . . 109.5 ?
    C18 C17 H17C . . 109.5 ?
    H17A C17 H17C . . 109.5 ?
    H17B C17 H17C . . 109.5 ?
    C31 C32 H32A . . 109.5 ?
    C31 C32 H32B . . 109.5 ?
    H32A C32 H32B . . 109.5 ?
    C31 C32 H32C . . 109.5 ?
    H32A C32 H32C . . 109.5 ?
    H32B C32 H32C . . 109.5 ?
    O1 C2 C3 . . 119.2(8) no
    O1 C2 C1 . . 119.2(10) no
    C3 C2 C1 . . 121.5(9) ?
    C4 C3 C2 . . 124.3(8) ?
    C4 C3 Br1 . . 119.3(7) ?
    C2 C3 Br1 . . 116.0(7) ?
    C3 C4 N1 . . 120.7(8) no
    C3 C4 C5 . . 123.1(8) ?
    N1 C4 C5 . . 116.2(7) no
    C4 C5 H5A . . 109.5 ?
    C4 C5 H5B . . 109.5 ?
    H5A C5 H5B . . 109.5 ?
    C4 C5 H5C . . 109.5 ?
    H5A C5 H5C . . 109.5 ?
    H5B C5 H5C . . 109.5 ?
    N1 C6 C7 . . 112.8(7) no
    N1 C6 C11 . . 110.2(6) no
    C7 C6 C11 . . 109.5(6) ?
    N1 C6 H6 . . 108.1 ?
    C7 C6 H6 . . 108.1 ?
    C11 C6 H6 . . 108.1 ?
    C8 C7 C6 . . 110.6(8) ?
    C8 C7 H7A . . 109.5 ?
    C6 C7 H7A . . 109.5 ?
    C8 C7 H7B . . 109.5 ?
    C6 C7 H7B . . 109.5 ?
    H7A C7 H7B . . 108.1 ?
    C7 C8 C9 . . 112.6(7) ?
    C7 C8 H8A . . 109.1 ?
    C9 C8 H8A . . 109.1 ?
    C7 C8 H8B . . 109.1 ?
    C9 C8 H8B . . 109.1 ?
    H8A C8 H8B . . 107.8 ?
    C8 C9 C10 . . 110.3(7) ?
    C8 C9 H9A . . 109.6 ?
    C10 C9 H9A . . 109.6 ?
    C8 C9 H9B . . 109.6 ?
    C10 C9 H9B . . 109.6 ?
    H9A C9 H9B . . 108.1 ?
    C11 C10 C9 . . 111.2(8) ?
    C11 C10 H10A . . 109.4 ?
    C9 C10 H10A . . 109.4 ?
    C11 C10 H10B . . 109.4 ?
    C9 C10 H10B . . 109.4 ?
    H10A C10 H10B . . 108.0 ?
    N2 C11 C10 . . 112.1(7) no
    N2 C11 C6 . . 108.1(6) no
    C10 C11 C6 . . 109.6(6) ?
    N2 C11 H11 . . 109.0 ?
    C10 C11 H11 . . 109.0 ?
    C6 C11 H11 . . 109.0 ?
    C13 C12 H12A . . 109.5 ?
    C13 C12 H12B . . 109.5 ?
    H12A C12 H12B . . 109.5 ?
    C13 C12 H12C . . 109.5 ?
    H12A C12 H12C . . 109.5 ?
    H12B C12 H12C . . 109.5 ?
    N2 C13 C14 . . 117.6(8) no
    N2 C13 C12 . . 117.4(8) no
    C14 C13 C12 . . 124.9(8) ?
    C13 C14 C15 . . 125.7(8) ?
    C13 C14 Br2 . . 117.4(7) ?
    C15 C14 Br2 . . 116.4(7) ?
    O2 C15 C14 . . 119.6(9) no
    O2 C15 C16 . . 120.6(10) no
    C14 C15 C16 . . 119.8(10) ?
    O3 C18 C19 . . 121.5(8) no
    O3 C18 C17 . . 117.7(11) no
    C19 C18 C17 . . 120.8(10) ?
    C20 C19 C18 . . 123.2(8) ?
    C20 C19 Br3 . . 119.3(7) ?
    C18 C19 Br3 . . 117.2(7) ?
    N3 C20 C19 . . 120.6(8) no
    N3 C20 C21 . . 117.3(8) no
    C19 C20 C21 . . 122.1(8) ?
    C20 C21 H21A . . 109.5 ?
    C20 C21 H21B . . 109.5 ?
    H21A C21 H21B . . 109.5 ?
    C20 C21 H21C . . 109.5 ?
    H21A C21 H21C . . 109.5 ?
    H21B C21 H21C . . 109.5 ?
    N3 C22 C23 . . 113.0(7) no
    N3 C22 C27 . . 109.5(7) no
    C23 C22 C27 . . 111.1(7) ?
    N3 C22 H22 . . 107.7 ?
    C23 C22 H22 . . 107.7 ?
    C27 C22 H22 . . 107.7 ?
    C22 C23 C24 . . 111.4(7) ?
    C22 C23 H23A . . 109.4 ?
    C24 C23 H23A . . 109.4 ?
    C22 C23 H23B . . 109.4 ?
    C24 C23 H23B . . 109.3 ?
    H23A C23 H23B . . 108.0 ?
    C25 C24 C23 . . 112.4(8) ?
    C25 C24 H24A . . 109.1 ?
    C23 C24 H24A . . 109.1 ?
    C25 C24 H24B . . 109.1 ?
    C23 C24 H24B . . 109.1 ?
    H24A C24 H24B . . 107.8 ?
    C24 C25 C26 . . 109.0(8) ?
    C24 C25 H25A . . 109.9 ?
    C26 C25 H25A . . 109.9 ?
    C24 C25 H25B . . 109.9 ?
    C26 C25 H25B . . 109.9 ?
    H25A C25 H25B . . 108.3 ?
    C27 C26 C25 . . 111.6(7) ?
    C27 C26 H26A . . 109.3 ?
    C25 C26 H26A . . 109.3 ?
    C27 C26 H26B . . 109.3 ?
    C25 C26 H26B . . 109.3 ?
    H26A C26 H26B . . 108.0 ?
    N4 C27 C26 . . 110.5(7) no
    N4 C27 C22 . . 110.6(7) no
    C26 C27 C22 . . 109.7(8) ?
    N4 C27 H27 . . 108.7 ?
    C26 C27 H27 . . 108.7 ?
    C22 C27 H27 . . 108.7 ?
    C29 C28 H28A . . 109.5 ?
    C29 C28 H28B . . 109.5 ?
    H28A C28 H28B . . 109.5 ?
    C29 C28 H28C . . 109.5 ?
    H28A C28 H28C . . 109.5 ?
    H28B C28 H28C . . 109.5 ?
    N4 C29 C30 . . 118.8(8) no
    N4 C29 C28 . . 118.7(7) no
    C30 C29 C28 . . 122.5(8) ?
    C29 C30 C31 . . 124.5(9) ?
    C29 C30 Br4 . . 118.5(7) ?
    C31 C30 Br4 . . 116.9(7) ?
    O4 C31 C30 . . 121.2(9) no
    O4 C31 C32 . . 119.2(11) no
    C30 C31 C32 . . 119.5(11) ?
    C4 N1 C6 . . 127.2(7) no
    C4 N1 H1 . . 116.4 ?
    C6 N1 H1 . . 116.4 ?
    C13 N2 C11 . . 125.1(7) no
    C13 N2 H2 . . 117.5 ?
    C11 N2 H2 . . 117.5 ?
    C20 N3 C22 . . 127.1(7) no
    C20 N3 H3 . . 116.5 ?
    C22 N3 H3 . . 116.5 ?
    C29 N4 C27 . . 125.3(7) no
    C29 N4 H4 . . 117.3 ?
    C27 N4 H4 . . 117.3 ?
loop_
    _geom_torsion_atom_site_label_1
    _geom_torsion_atom_site_label_2
    _geom_torsion_atom_site_label_3
    _geom_torsion_atom_site_label_4
    _geom_torsion_site_symmetry_1
    _geom_torsion_site_symmetry_2
    _geom_torsion_site_symmetry_3
    _geom_torsion_site_symmetry_4
    _geom_torsion
    _geom_torsion_publ_flag
    O1 C2 C3 C4 . . . . -9.1(14) ?
    C1 C2 C3 C4 . . . . 168.9(9) ?
    O1 C2 C3 Br1 . . . . 179.5(7) ?
    C1 C2 C3 Br1 . . . . -2.6(12) ?
    C2 C3 C4 N1 . . . . 6.0(13) ?
    Br1 C3 C4 N1 . . . . 177.2(6) ?
    C2 C3 C4 C5 . . . . -176.5(8) ?
    Br1 C3 C4 C5 . . . . -5.3(11) ?
    N1 C6 C7 C8 . . . . 178.6(7) ?
    C11 C6 C7 C8 . . . . -58.3(10) ?
    C6 C7 C8 C9 . . . . 56.6(11) ?
    C7 C8 C9 C10 . . . . -54.3(11) ?
    C8 C9 C10 C11 . . . . 55.0(10) ?
    C9 C10 C11 N2 . . . . -178.1(7) ?
    C9 C10 C11 C6 . . . . -58.0(9) ?
    N1 C6 C11 N2 . . . . -53.7(9) ?
    C7 C6 C11 N2 . . . . -178.3(7) ?
    N1 C6 C11 C10 . . . . -176.2(7) ?
    C7 C6 C11 C10 . . . . 59.2(10) ?
    N2 C13 C14 C15 . . . . 6.2(13) ?
    C12 C13 C14 C15 . . . . -176.2(8) ?
    N2 C13 C14 Br2 . . . . 178.1(6) ?
    C12 C13 C14 Br2 . . . . -4.3(11) ?
    C13 C14 C15 O2 . . . . -10.3(14) ?
    Br2 C14 C15 O2 . . . . 177.7(7) ?
    C13 C14 C15 C16 . . . . 168.6(10) ?
    Br2 C14 C15 C16 . . . . -3.4(12) ?
    O3 C18 C19 C20 . . . . -10.1(14) ?
    C17 C18 C19 C20 . . . . 168.3(9) ?
    O3 C18 C19 Br3 . . . . 176.3(7) ?
    C17 C18 C19 Br3 . . . . -5.2(12) ?
    C18 C19 C20 N3 . . . . 4.9(13) ?
    Br3 C19 C20 N3 . . . . 178.4(6) ?
    C18 C19 C20 C21 . . . . -176.1(8) ?
    Br3 C19 C20 C21 . . . . -2.6(11) ?
    N3 C22 C23 C24 . . . . 179.2(8) ?
    C27 C22 C23 C24 . . . . -57.2(10) ?
    C22 C23 C24 C25 . . . . 56.6(12) ?
    C23 C24 C25 C26 . . . . -54.1(12) ?
    C24 C25 C26 C27 . . . . 55.3(12) ?
    C25 C26 C27 N4 . . . . -179.2(8) ?
    C25 C26 C27 C22 . . . . -57.0(11) ?
    N3 C22 C27 N4 . . . . -54.4(8) ?
    C23 C22 C27 N4 . . . . 180.0(7) ?
    N3 C22 C27 C26 . . . . -176.5(6) ?
    C23 C22 C27 C26 . . . . 57.9(9) ?
    N4 C29 C30 C31 . . . . 2.1(12) ?
    C28 C29 C30 C31 . . . . -178.6(8) ?
    N4 C29 C30 Br4 . . . . 178.1(6) ?
    C28 C29 C30 Br4 . . . . -2.5(11) ?
    C29 C30 C31 O4 . . . . -3.4(15) ?
    Br4 C30 C31 O4 . . . . -179.5(8) ?
    C29 C30 C31 C32 . . . . 172.3(9) ?
    Br4 C30 C31 C32 . . . . -3.8(12) ?
    C3 C4 N1 C6 . . . . -161.2(8) ?
    C5 C4 N1 C6 . . . . 21.2(11) ?
    C7 C6 N1 C4 . . . . -132.1(8) ?
    C11 C6 N1 C4 . . . . 105.2(8) ?
    C14 C13 N2 C11 . . . . -164.3(7) ?
    C12 C13 N2 C11 . . . . 17.9(11) ?
    C10 C11 N2 C13 . . . . -131.6(8) ?
    C6 C11 N2 C13 . . . . 107.4(8) ?
    C19 C20 N3 C22 . . . . -159.0(8) ?
    C21 C20 N3 C22 . . . . 22.0(12) ?
    C23 C22 N3 C20 . . . . -128.5(8) ?
    C27 C22 N3 C20 . . . . 107.0(8) ?
    C30 C29 N4 C27 . . . . -159.8(8) ?
    C28 C29 N4 C27 . . . . 20.9(12) ?
    C26 C27 N4 C29 . . . . -129.6(8) ?
    C22 C27 N4 C29 . . . . 108.7(9) ?
loop_
    _geom_hbond_atom_site_label_D
    _geom_hbond_atom_site_label_H
    _geom_hbond_atom_site_label_A
    _geom_hbond_site_symmetry_A
    _geom_hbond_distance_DH
    _geom_hbond_distance_HA
    _geom_hbond_distance_DA
    _geom_hbond_angle_DHA
    N1 H1 O1 . 0.86 1.96 2.588(8) 128.5
    N2 H2 O2 . 0.86 1.93 2.584(9) 131.4
    N3 H3 O3 . 0.86 1.98 2.602(9) 128.7
    N4 H4 O4 . 0.86 1.97 2.596(9) 128.5
    C5 H5C O2 2_646 0.96 2.66 3.463(12) 141.6
    C12 H12B O1 2_556 0.96 2.56 3.416(12) 148.9
    C23 H23A O3 2_655 0.97 2.66 3.581(12) 159.4
    C28 H28C O4 2_745 0.96 2.65 3.419(13) 137.6
