# Supplementary material for: 3,3′-Dibromo-4,4′-[(1R,2R)-cyclohexane-1,2-diyldiimino]dipent-3-en-2-one
Source: Acta Crystallogr Sect E Struct Rep Online. 2008 Dec 24;65(Pt 1):o203–4. doi: 10.1107/S1600536808043213 (PMC2968109; doi:10.1107/S1600536808043213)
Supplement: Supplementary file 2 [file e-65-0o203-Isup2.hkl]

#
# h,k,l, Fc-squared, Fo-squared, sigma(Fo-squared) and status flag
#
data_I
_shelx_title ' p in P2(1)'
_shelx_refln_list_code          4
_shelx_F_calc_maximum      226.88
_exptl_crystal_F_000       880.00
_reflns_d_resolution_high  0.8411
 
loop_
 _symmetry_equiv_pos_as_xyz
 'x, y, z'
 '-x, y+1/2, -z'
 
_cell_length_a     9.2493
_cell_length_b     9.3497
_cell_length_c    21.8214
_cell_angle_alpha  90.000
_cell_angle_beta   99.122
_cell_angle_gamma  90.000
 
_shelx_F_squared_multiplier     1.000
 
loop_
 _refln_index_h
 _refln_index_k
 _refln_index_l
 _refln_F_squared_calc
 _refln_F_squared_meas
 _refln_F_squared_sigma
 _refln_observed_status
   1   0   0     1109.41     1267.21     38.15 o
   2   0   0      145.60      203.91     22.58 o
   3   0   0     1796.85     1801.34     57.52 o
   4   0   0      192.31      198.78     18.14 o
   5   0   0     1379.46     1393.89     51.55 o
   6   0   0     3489.76     3662.99    195.59 o
   7   0   0      451.02      563.33     38.88 o
   8   0   0      172.68      169.88     45.31 o
   9   0   0        9.56        0.23     51.31 o
  10   0   0       82.31       49.88     61.81 o
   1   1   0     5744.70     5858.35    134.11 o
   2   1   0    25932.88    26171.91    586.20 o
   3   1   0     1381.09     1453.30     33.34 o
   4   1   0     3505.55     3477.06     75.56 o
   5   1   0      528.09      571.61     50.95 o
   6   1   0      155.83      186.94     22.45 o
   7   1   0      125.10      150.67     21.16 o
   8   1   0      125.36       95.78     38.47 o
   9   1   0       24.40        0.00     35.57 o
  10   1   0        7.90       11.73     42.79 o
   1   2   0     8860.84     8646.76    218.68 o
   2   2   0    11391.99    11513.37    237.30 o
   3   2   0      579.04      611.00     22.67 o
   4   2   0     1285.44     1284.68     32.18 o
   5   2   0      289.43      353.97     18.26 o
   6   2   0       51.80       60.38     17.00 o
   7   2   0      416.14      463.04     28.38 o
   8   2   0      128.58      131.62     32.76 o
   9   2   0        9.89        0.00     62.32 o
  10   2   0       44.69        0.00     42.72 o
   1   3   0     1601.24     1547.78     34.94 o
   2   3   0     1993.88     2113.52    126.22 o
   3   3   0    11833.57    11490.72    238.11 o
   4   3   0      235.10      263.03     16.39 o
   5   3   0     1391.25     1367.34     61.95 o
   6   3   0      436.81      496.47     24.94 o
   7   3   0      207.96      253.97     26.27 o
   8   3   0      193.59      158.19     33.88 o
   9   3   0      123.69      136.36     39.61 o
  10   3   0       10.13        8.01     53.79 o
   0   4   0     2894.46     2887.93     89.19 o
   1   4   0     5033.52     4940.02    115.91 o
   2   4   0      581.95      607.13     22.87 o
   3   4   0      241.47      254.65     17.97 o
   4   4   0      704.17      661.31     23.06 o
   5   4   0      898.86      811.81     30.58 o
   6   4   0      880.58      863.71     31.62 o
   7   4   0      175.76      133.41     25.83 o
   8   4   0       27.21       29.18     32.71 o
   9   4   0       13.84        0.00     37.84 o
  10   4   0        6.96        0.00     65.41 o
   1   5   0     2489.76     2355.22    114.37 o
   2   5   0      165.22      178.27     13.94 o
   3   5   0      742.57      687.46     23.45 o
   4   5   0      511.03      597.81     26.26 o
   5   5   0       56.36       96.51     19.91 o
   6   5   0       40.76       46.76     19.69 o
   7   5   0      210.21      238.63     40.39 o
   8   5   0        0.80       26.54     37.22 o
   9   5   0       11.47        6.34     52.32 o
   0   6   0     1229.47     1085.21     89.20 o
   1   6   0      749.36      679.61     47.50 o
   2   6   0     1126.29     1072.09     34.13 o
   3   6   0      103.38      103.51     18.75 o
   4   6   0      334.56      449.10     28.71 o
   5   6   0      149.71      191.85     27.64 o
   6   6   0      225.87      225.85     30.33 o
   7   6   0        7.55       16.70     33.93 o
   8   6   0       97.20       74.81     48.88 o
   9   6   0        6.63       31.67     54.50 o
   1   7   0      265.52      302.47     27.60 o
   2   7   0      417.78      467.45     36.34 o
   3   7   0      203.35      204.39     30.01 o
   4   7   0      231.26      298.57     34.56 o
   5   7   0        1.07       29.36     31.16 o
   6   7   0       38.41       74.04     35.41 o
   7   7   0        5.56        0.00     61.48 o
   8   7   0       12.66       46.29     71.82 o
   0   8   0       75.09      101.69     53.55 o
   1   8   0       53.26      149.93     39.05 o
   2   8   0      248.20      277.07     45.02 o
   3   8   0       12.40        0.21     30.09 o
   4   8   0       30.17        6.15     33.65 o
   5   8   0        2.63        0.00     35.54 o
   6   8   0       35.00        0.00     38.97 o
   7   8   0        1.38       62.66     70.85 o
   1   9   0      189.99      202.68     46.55 o
   2   9   0       71.37       76.88     45.85 o
   3   9   0        1.10        0.00     47.77 o
   4   9   0      130.48       70.79     67.81 o
   5   9   0       25.58        0.00     51.57 o
   6   9   0       11.55       39.76     58.06 o
   0  10   0        5.98        0.00     64.41 o
   1  10   0       47.04       50.48     49.33 o
   2  10   0       64.37       46.04     51.64 o
   3  10   0        1.08        0.00     52.83 o
   4  10   0       12.56       14.02     65.16 o
 -10   0   1        4.63        0.00     76.30 o
  -9   0   1       46.10        0.00     77.90 o
  -8   0   1      482.67      451.56     52.58 o
  -7   0   1     1535.32     1552.08     77.21 o
  -6   0   1      132.84      190.16     24.82 o
  -5   0   1     2469.52     2466.08    100.59 o
  -4   0   1     3813.59     4179.89    158.99 o
  -3   0   1      350.38      362.60     33.93 o
  -2   0   1     9400.20     9819.98    360.05 o
  -1   0   1     1279.14     1304.69     47.77 o
   0   0   1        1.95        0.10      0.66 o
   1   0   1     4652.40     4718.55    137.96 o
   2   0   1      783.28      846.66     28.98 o
   3   0   1     1753.89     1788.28     57.52 o
   4   0   1    10683.98    10664.98    313.91 o
   5   0   1        0.65       37.21     19.36 o
   6   0   1       19.57       47.78     26.50 o
   7   0   1      889.36      954.05     64.04 o
   8   0   1        0.38        0.00     42.88 o
   9   0   1       43.58       11.29     51.79 o
  10   0   1       33.58       25.93     62.17 o
 -10   1   1        9.03        0.00     41.90 o
  -9   1   1       77.14       13.66     36.10 o
  -8   1   1      329.78      380.92     35.61 o
  -7   1   1       27.73       38.11     29.80 o
  -6   1   1      315.72      326.11     19.90 o
  -5   1   1     2396.29     2430.70     56.09 o
  -4   1   1     4118.28     3972.38     85.21 o
  -3   1   1     2630.56     2638.23     56.98 o
  -2   1   1    15329.39    16466.78    337.41 o
  -1   1   1    11160.25    11534.52    259.16 o
   0   1   1     3274.16     3469.41     78.20 o
   1   1   1     2518.14     2451.81     63.41 o
   2   1   1    42600.61    44576.18   1142.05 o
   3   1   1     9788.22     9574.71    198.24 o
   4   1   1      760.48      744.75     23.01 o
   5   1   1       99.78      111.06     17.69 o
   6   1   1      391.46      379.99     22.29 o
   7   1   1      289.79      278.92     24.21 o
   8   1   1      312.34      395.90     37.58 o
   9   1   1       24.59        8.55     47.91 o
  10   1   1       24.04        0.00     42.55 o
 -10   2   1        1.30        5.83     42.12 o
  -9   2   1      104.44       75.56     44.71 o
  -8   2   1      175.31      188.70     32.84 o
  -7   2   1       38.96       31.93     25.25 o
  -6   2   1      821.64      860.01     29.50 o
  -5   2   1     1258.75     1266.57     33.96 o
  -4   2   1     1371.80     1348.04     47.15 o
  -3   2   1      383.40      371.81     14.55 o
  -2   2   1     2676.27     2782.41     64.75 o
  -1   2   1    15488.80    15858.51    460.36 o
   0   2   1     1827.86     1776.94     41.88 o
   1   2   1    21296.36    21866.34    446.31 o
   2   2   1     1976.77     2023.06     49.15 o
   3   2   1    10971.04    11129.92    229.90 o
   4   2   1     1929.20     1996.21     46.54 o
   5   2   1      549.39      658.27     23.92 o
   6   2   1      616.16      684.27     27.65 o
   7   2   1      205.14      244.18     25.06 o
   8   2   1      201.97      244.98     39.75 o
   9   2   1       29.93       35.23     38.64 o
  10   2   1        5.57        0.00     51.97 o
 -10   3   1       16.98        9.38     53.75 o
  -9   3   1       19.88       42.46     37.34 o
  -8   3   1       89.42       74.73     31.99 o
  -7   3   1      298.51      346.41     31.93 o
  -6   3   1       85.33      101.15     18.43 o
  -5   3   1     1096.05     1008.32     31.38 o
  -4   3   1     1190.04     1107.03     50.04 o
  -3   3   1     5569.05     5434.93    114.34 o
  -2   3   1     1549.84     1488.34     84.01 o
  -1   3   1     5654.75     5317.70    123.11 o
   0   3   1     2171.73     2175.59     51.82 o
   1   3   1    14081.88    14169.29    291.43 o
   2   3   1     4009.87     3849.00     88.57 o
   3   3   1     4236.56     4304.67    101.91 o
   4   3   1     3165.84     3148.86     69.35 o
   5   3   1      869.98      964.53     30.05 o
   6   3   1     1052.25     1104.41     35.31 o
   7   3   1      681.06      672.22     31.83 o
   8   3   1       36.68       40.05     33.21 o
   9   3   1        4.54        0.00     38.20 o
  10   3   1       32.88        0.00     44.50 o
 -10   4   1        4.74        0.00     65.33 o
  -9   4   1        6.50        0.00     37.11 o
  -8   4   1       18.56       18.47     32.16 o
  -7   4   1      181.03      206.90     30.18 o
  -6   4   1       17.75       51.75     19.89 o
  -5   4   1     1183.49     1230.82     38.12 o
  -4   4   1      152.56      174.93     14.95 o
  -3   4   1     1606.63     1504.66     36.53 o
  -2   4   1     2895.14     2713.11     94.93 o
  -1   4   1     5345.22     5125.88    119.27 o
   0   4   1      842.57      827.76     22.81 o
   1   4   1     2653.23     2619.40     57.84 o
   2   4   1      954.81      998.15     26.23 o
   3   4   1     1070.97     1036.67     32.04 o
   4   4   1      230.53      243.94     18.50 o
   5   4   1     1583.46     1478.00     39.79 o
   6   4   1      375.34      391.90     24.61 o
   7   4   1        9.40       26.01     22.86 o
   8   4   1       97.16       36.01     33.54 o
   9   4   1       18.03        0.00     38.36 o
  10   4   1        5.78        0.00    100.19 o
  -9   5   1       14.87       19.43     43.19 o
  -8   5   1       15.21       47.89     38.09 o
  -7   5   1      176.08      205.54     35.94 o
  -6   5   1      443.56      469.51     28.46 o
  -5   5   1       63.02       47.06     17.14 o
  -4   5   1      405.51      445.34     20.95 o
  -3   5   1      320.54      351.83     23.65 o
  -2   5   1      621.55      561.64     23.92 o
  -1   5   1     1790.27     1718.81     68.89 o
   0   5   1     2236.13     2079.28     53.56 o
   1   5   1     1382.47     1318.36     33.73 o
   2   5   1      440.33      445.23     20.23 o
   3   5   1      192.04      257.15     16.96 o
   4   5   1     1483.50     1455.18     41.99 o
   5   5   1      277.31      280.10     24.78 o
   6   5   1      225.76      221.98     21.55 o
   7   5   1       52.20       26.93     24.30 o
   8   5   1       71.75       48.72     40.69 o
   9   5   1        8.14       56.47     55.10 o
  -9   6   1       23.28       12.31     52.63 o
  -8   6   1       11.82       42.69     46.61 o
  -7   6   1        1.77        0.13     33.89 o
  -6   6   1        3.66        0.00     23.04 o
  -5   6   1       25.53       34.13     20.77 o
  -4   6   1      722.56      736.09     56.95 o
  -3   6   1      388.80      355.24     37.58 o
  -2   6   1      607.07      620.21     36.95 o
  -1   6   1      447.80      449.12     23.17 o
   0   6   1      699.18      710.81     35.41 o
   1   6   1        8.13        0.00     15.26 o
   2   6   1      892.11      850.88     29.94 o
   3   6   1      909.35     1023.94     35.21 o
   4   6   1      251.97      290.63     23.83 o
   5   6   1      216.86      248.99     32.82 o
   6   6   1       55.74       51.42     27.99 o
   7   6   1       43.35        0.00     34.72 o
   8   6   1       16.12       38.64     49.25 o
   9   6   1        4.42        0.00     79.03 o
  -8   7   1        8.62       42.53     69.66 o
  -7   7   1       11.44       60.96     63.59 o
  -6   7   1      136.83      163.25     37.26 o
  -5   7   1      157.23      119.80     35.31 o
  -4   7   1      167.81      228.60     32.08 o
  -3   7   1       30.77        6.88     18.11 o
  -2   7   1       90.34       87.54     23.09 o
  -1   7   1       19.38        0.00     24.19 o
   0   7   1     1163.19     1164.62     41.30 o
   1   7   1      372.19      394.67     40.23 o
   2   7   1      180.02      188.27     34.38 o
   3   7   1       26.04        0.88     27.24 o
   4   7   1       46.10       26.53     30.16 o
   5   7   1      344.11      403.30     40.21 o
   6   7   1       64.43       37.52     40.03 o
   7   7   1       54.01       61.21     47.35 o
   8   7   1       16.07        0.00     70.69 o
  -7   8   1       26.71        0.00     68.48 o
  -6   8   1       14.34       18.32     37.81 o
  -5   8   1        7.55        0.00     33.92 o
  -4   8   1      158.85      233.19     47.76 o
  -3   8   1       32.59        0.00     39.44 o
  -2   8   1        0.59        2.43     37.16 o
  -1   8   1      268.81      282.88     42.83 o
   0   8   1       35.20       11.47     35.40 o
   1   8   1       80.85       52.91     20.09 o
   2   8   1      404.00      429.31     38.32 o
   3   8   1       54.95       71.45     32.61 o
   4   8   1       23.21       30.45     34.55 o
   5   8   1       49.11      106.97     38.10 o
   6   8   1       21.45       41.56     58.38 o
   7   8   1       16.16       57.57     53.53 o
  -6   9   1       29.46        0.00     76.20 o
  -5   9   1       17.46        6.94     51.83 o
  -4   9   1       11.95        0.00     49.36 o
  -3   9   1        4.60        0.00     44.79 o
  -2   9   1       29.19       37.13     45.44 o
  -1   9   1      122.08       36.96     44.84 o
   0   9   1      159.28      118.50     43.75 o
   1   9   1       18.36        0.00     42.23 o
   2   9   1       21.70       36.92     45.36 o
   3   9   1       27.27        0.00     46.95 o
   4   9   1        4.97       31.83     70.77 o
   5   9   1        4.18       53.20     53.83 o
   6   9   1        2.77       32.34     57.24 o
  -4  10   1        2.74        0.00    102.95 o
  -3  10   1      265.53      232.30     59.43 o
  -2  10   1        0.24        0.00     73.63 o
  -1  10   1        9.23        0.00     49.65 o
   0  10   1        6.12        0.00     48.53 o
   1  10   1        8.77        0.00     49.26 o
   2  10   1       32.16       31.64     52.06 o
   3  10   1       28.45        0.00     54.52 o
   4  10   1        4.76        0.00     55.72 o
 -10   0   2       18.35      115.95     59.79 o
  -9   0   2      204.86      253.60     55.07 o
  -8   0   2        3.31        1.78     41.30 o
  -7   0   2      202.71      211.21     40.91 o
  -6   0   2     2878.72     2974.24     95.63 o
  -5   0   2      554.60      566.11     34.51 o
  -4   0   2      493.79      470.03     23.97 o
  -3   0   2     1208.60     1168.40     38.47 o
  -2   0   2      489.74      500.98     27.14 o
  -1   0   2     4851.96     4963.38    176.74 o
   0   0   2     1540.67     1577.73     60.38 o
   1   0   2     3044.66     3203.46     94.60 o
   2   0   2     3137.43     3005.08     90.55 o
   3   0   2       35.11       50.81     12.98 o
   4   0   2     1588.17     1563.51     54.34 o
   5   0   2     3669.08     3719.30    117.05 o
   6   0   2      644.75      771.92     42.10 o
   7   0   2       27.67        3.15     30.66 o
   8   0   2       86.68        0.00     70.23 o
   9   0   2       13.05        0.00     50.74 o
  10   0   2       27.52        7.95     64.12 o
 -10   1   2       18.71       11.23     42.07 o
  -9   1   2       19.83        0.00     35.03 o
  -8   1   2       78.66       92.57     30.28 o
  -7   1   2      368.88      424.55     41.59 o
  -6   1   2      655.67      721.38     36.53 o
  -5   1   2     1158.66     1209.93     33.30 o
  -4   1   2     5741.43     5645.15    118.94 o
  -3   1   2      180.81      214.75     11.29 o
  -2   1   2    10531.45    10812.44    233.46 o
  -1   1   2    14122.11    13685.03    535.29 o
   0   1   2     2831.06     2638.30     61.30 o
   1   1   2     5091.01     5350.29    136.40 o
   2   1   2     3687.53     3922.38     82.64 o
   3   1   2     1332.79     1311.23     46.16 o
   4   1   2     1837.33     1959.92     51.24 o
   5   1   2     3621.35     3739.29     92.62 o
   6   1   2     1867.38     1755.50     47.19 o
   7   1   2      100.22       60.93     22.23 o
   8   1   2      125.22      101.83     37.45 o
   9   1   2      262.60      234.71     51.09 o
  10   1   2       34.45        0.00     44.54 o
 -10   2   2       71.31       27.45     42.35 o
  -9   2   2       32.91        0.00     35.40 o
  -8   2   2      341.27      380.60     42.95 o
  -7   2   2      353.61      385.84     40.89 o
  -6   2   2      488.75      552.24     23.76 o
  -5   2   2     3007.84     2967.63     66.53 o
  -4   2   2     2967.61     2866.66     62.94 o
  -3   2   2     1091.62     1129.11     46.21 o
  -2   2   2    13520.81    13875.18    311.91 o
  -1   2   2    44310.99    44347.42    906.44 o
   0   2   2     1572.30     1639.92     44.72 o
   1   2   2    27682.36    28743.25    588.77 o
   2   2   2     4086.67     3798.77     80.08 o
   3   2   2     2040.05     1911.88     54.15 o
   4   2   2     1657.84     1669.10     40.63 o
   5   2   2     2032.23     2116.81     51.27 o
   6   2   2      432.96      504.79     28.77 o
   7   2   2      238.74      298.00     26.05 o
   8   2   2       57.53       61.29     33.73 o
   9   2   2        0.28        0.00     38.08 o
  10   2   2        4.61        0.00     54.90 o
 -10   3   2        3.37        0.00     41.69 o
  -9   3   2       33.59        7.99     44.59 o
  -8   3   2       10.98        7.82     29.91 o
  -7   3   2       30.78       19.91     25.56 o
  -6   3   2       40.35       57.05     17.46 o
  -5   3   2       76.34       92.94     14.59 o
  -4   3   2      877.06      885.97     25.28 o
  -3   3   2    11180.03    11655.50    263.63 o
  -2   3   2     2087.54     2286.27     55.37 o
  -1   3   2     4847.67     4501.59    113.76 o
   0   3   2     3178.43     3151.51     73.37 o
   1   3   2      907.09      946.29     24.64 o
   2   3   2     7629.57     7545.60    157.19 o
   3   3   2     2252.62     2183.13     49.71 o
   4   3   2      893.97      911.05     30.09 o
   5   3   2      586.85      665.40     25.35 o
   6   3   2      216.65      321.36     23.20 o
   7   3   2      251.73      244.75     25.70 o
   8   3   2      125.23      141.20     35.30 o
   9   3   2       10.94        6.64     39.72 o
  10   3   2       16.71        0.00     53.10 o
 -10   4   2        2.36        0.00     73.83 o
  -9   4   2       99.29       51.29     49.58 o
  -8   4   2      171.94      163.13     33.88 o
  -7   4   2      295.79      310.50     31.52 o
  -6   4   2      135.63      147.66     19.59 o
  -5   4   2       70.77       64.32     15.86 o
  -4   4   2        2.64       10.73     12.36 o
  -3   4   2     1577.39     1527.90     36.87 o
  -2   4   2     1530.16     1297.21    129.72 o
  -1   4   2     3872.53     3912.68     91.30 o
   0   4   2     1614.87     1660.97     42.59 o
   1   4   2      140.91      124.88     10.95 o
   2   4   2     1512.84     1423.07     34.88 o
   3   4   2     2201.30     2178.26     71.02 o
   4   4   2     1991.72     2037.13     48.99 o
   5   4   2      547.25      610.46     28.47 o
   6   4   2      256.58      267.82     23.37 o
   7   4   2       46.94       75.18     24.61 o
   8   4   2       36.19       58.54     34.34 o
   9   4   2       39.13       15.27     40.04 o
  -9   5   2       12.51       25.68     42.59 o
  -8   5   2       49.99       30.41     37.55 o
  -7   5   2      151.30      137.55     35.01 o
  -6   5   2        5.17        0.00     23.58 o
  -5   5   2      275.08      379.99     25.87 o
  -4   5   2       87.07       99.83     16.49 o
  -3   5   2      438.53      439.19     20.19 o
  -2   5   2     2117.94     2117.10     49.05 o
  -1   5   2     1238.40     1136.35     36.27 o
   0   5   2     3207.53     3044.03    107.66 o
   1   5   2      652.42      650.91     40.31 o
   2   5   2      902.30      883.52     26.49 o
   3   5   2        3.76        0.00     13.90 o
   4   5   2      627.50      682.02     28.22 o
   5   5   2      339.97      351.39     23.23 o
   6   5   2      252.08      232.12     28.61 o
   7   5   2        9.20        0.00     27.01 o
   8   5   2       97.45       27.56     42.06 o
   9   5   2        9.72        0.00     47.50 o
  -9   6   2        5.57        0.00     52.55 o
  -8   6   2        4.92        0.00     38.12 o
  -7   6   2      154.59      121.66     36.43 o
  -6   6   2       16.41        0.00     25.23 o
  -5   6   2      142.44      120.91     22.35 o
  -4   6   2      597.39      648.23     39.16 o
  -3   6   2       44.40       55.32     20.74 o
  -2   6   2      285.04      285.72     32.42 o
  -1   6   2       48.44       60.50     16.41 o
   0   6   2      168.23      169.84     18.52 o
   1   6   2      210.81      220.18     32.13 o
   2   6   2     1113.86     1049.62     34.35 o
   3   6   2      690.83      781.64     35.68 o
   4   6   2      142.21      169.33     26.56 o
   5   6   2      161.89      167.58     32.41 o
   6   6   2        8.52       32.75     28.74 o
   7   6   2      142.70      160.94     34.32 o
   8   6   2       11.39       45.09     50.63 o
  -8   7   2        1.35       14.16     69.10 o
  -7   7   2        2.64        0.00     56.94 o
  -6   7   2       17.41       68.55     40.52 o
  -5   7   2       82.20      120.11     29.09 o
  -4   7   2       86.78       87.38     32.32 o
  -3   7   2      108.70      119.17     28.80 o
  -2   7   2      380.90      448.03     61.67 o
  -1   7   2      239.03      229.62     42.45 o
   0   7   2      697.05      729.53     41.63 o
   1   7   2      591.44      582.88     38.09 o
   2   7   2      311.98      345.17     33.34 o
   3   7   2      556.36      678.49     43.69 o
   4   7   2       47.83      105.42     32.56 o
   5   7   2       53.85       50.61     34.54 o
   6   7   2        8.49        0.00     35.75 o
   7   7   2       36.35       62.43     49.60 o
   8   7   2        2.15        0.00     72.96 o
  -6   8   2        3.51        0.00     65.34 o
  -5   8   2       32.22        0.00     44.17 o
  -4   8   2       26.79        0.00     42.33 o
  -3   8   2      182.79      256.69     45.47 o
  -2   8   2      276.37      277.09     44.93 o
  -1   8   2       44.29       26.44     25.88 o
   0   8   2      259.76      244.93     41.90 o
   1   8   2       69.31       76.48     30.99 o
   2   8   2       48.92        0.00     31.03 o
   3   8   2      366.03      398.13     40.41 o
   4   8   2       62.82       91.37     36.69 o
   5   8   2       97.17      101.06     39.57 o
   6   8   2        6.53        0.00     40.06 o
   7   8   2        3.89       44.89     72.52 o
  -6   9   2        9.32        0.00     72.80 o
  -5   9   2        0.36        0.00     50.92 o
  -4   9   2       39.32       14.57     49.43 o
  -3   9   2        9.18        0.00     46.45 o
  -2   9   2       79.18       68.48     46.37 o
  -1   9   2      142.67      100.64     45.83 o
   0   9   2      157.15      126.30     43.58 o
   1   9   2      113.14      112.16     63.51 o
   2   9   2        7.89        0.00     43.53 o
   3   9   2       15.88       48.34     46.94 o
   4   9   2        7.40       20.39     40.44 o
   5   9   2       10.54        0.00     42.43 o
   6   9   2        2.62       40.51     46.92 o
  -4  10   2       14.79        0.00     57.37 o
  -3  10   2        3.40        0.00     56.92 o
  -2  10   2       33.29        0.00     48.73 o
  -1  10   2        4.79        3.85     48.93 o
   0  10   2       10.97        0.00     48.50 o
   1  10   2        0.24       23.16     51.03 o
   2  10   2        8.45        0.00     51.69 o
   3  10   2       14.69        0.00     55.39 o
   4  10   2       11.06        0.00     57.63 o
 -10   0   3        0.00        8.77     70.90 o
  -9   0   3       83.05      144.93     52.41 o
  -8   0   3        8.11        4.29     40.68 o
  -7   0   3       12.42        0.00     32.41 o
  -6   0   3       53.76       50.64     19.19 o
  -5   0   3      608.02      618.10     37.91 o
  -4   0   3      213.83      254.29     23.05 o
  -3   0   3     3570.39     3597.73    132.19 o
  -2   0   3     2739.71     2712.74     99.09 o
  -1   0   3      424.05      409.40     14.57 o
   0   0   3        1.50       31.88      8.99 o
   1   0   3     2305.59     2366.08     71.60 o
   2   0   3      148.87      209.46     13.83 o
   3   0   3     2047.81     1963.54     63.69 o
   4   0   3     1428.77     1483.90     53.18 o
   5   0   3      230.92      297.82     27.30 o
   6   0   3       48.58       16.89     26.38 o
   7   0   3       46.06       32.39     32.80 o
   8   0   3      101.30      121.15     77.75 o
   9   0   3       70.22       56.04     53.97 o
  10   0   3       27.06       43.92     80.94 o
 -10   1   3       34.55        0.00     41.38 o
  -9   1   3      192.54      188.16     37.96 o
  -8   1   3      278.32      270.99     33.16 o
  -7   1   3      588.69      603.01     34.51 o
  -6   1   3       16.31       10.26     16.65 o
  -5   1   3     2343.95     2370.92     59.63 o
  -4   1   3     4450.52     4305.98    101.13 o
  -3   1   3    19098.58    18893.65    387.78 o
  -2   1   3    33331.92    33135.19    751.50 o
  -1   1   3     1762.17     1657.88     35.32 o
   0   1   3      319.96      340.60     11.38 o
   1   1   3      227.54      261.14     15.59 o
   2   1   3     2878.43     2741.94     99.92 o
   3   1   3    10339.28    10349.26    214.35 o
   4   1   3     3392.32     3269.28     72.68 o
   5   1   3      598.22      690.95     26.17 o
   6   1   3       87.35       84.24     21.87 o
   7   1   3      247.81      289.31     26.62 o
   8   1   3      115.54      123.74     35.05 o
   9   1   3      133.46      113.21     50.53 o
  10   1   3        8.75       22.64     45.74 o
 -10   2   3       18.50       19.87     42.56 o
  -9   2   3       33.16        0.00     35.15 o
  -8   2   3      100.96      112.84     30.91 o
  -7   2   3      303.73      358.27     36.34 o
  -6   2   3     1769.70     1728.93     44.13 o
  -5   2   3     1736.67     1623.17     39.85 o
  -4   2   3      679.49      750.41     21.68 o
  -3   2   3     6866.59     7392.67    153.74 o
  -2   2   3     1411.40     1377.33     34.38 o
  -1   2   3    11307.93    11750.82    262.36 o
   0   2   3     4579.50     4359.01    112.97 o
   1   2   3    10592.49    10714.48    220.98 o
   2   2   3     5576.28     5683.91    129.31 o
   3   2   3      752.01      777.34     22.51 o
   4   2   3      492.11      571.59     27.58 o
   5   2   3     2904.05     2769.50     64.36 o
   6   2   3     2109.04     2115.44     54.54 o
   7   2   3      935.86      960.97     37.33 o
   8   2   3        5.60       20.52     34.44 o
   9   2   3       15.42        0.00     40.07 o
  10   2   3       33.62       10.18     47.68 o
 -10   3   3       76.24       82.51     42.64 o
  -9   3   3       21.14       38.66     49.47 o
  -8   3   3       40.91       48.17     30.36 o
  -7   3   3       42.96       78.72     26.20 o
  -6   3   3      341.34      346.14     21.00 o
  -5   3   3      588.86      592.89     21.86 o
  -4   3   3      506.82      540.66     25.78 o
  -3   3   3     1029.60      980.14     25.44 o
  -2   3   3     1428.89     1411.93     33.37 o
  -1   3   3     4169.22     4224.95     96.91 o
   0   3   3      282.31      312.70     18.94 o
   1   3   3     1094.59     1050.30     26.22 o
   2   3   3      141.53      149.55     11.95 o
   3   3   3     4147.79     4171.72    103.43 o
   4   3   3      821.77      788.30     27.80 o
   5   3   3      336.13      348.38     23.34 o
   6   3   3       56.43       66.14     20.11 o
   7   3   3       59.01       69.08     24.20 o
   8   3   3       56.56       77.60     35.15 o
   9   3   3       14.35        0.00     40.87 o
  10   3   3        1.83        0.00     83.15 o
 -10   4   3       18.07        0.00     86.14 o
  -9   4   3       10.93       24.67     36.12 o
  -8   4   3      161.90      137.07     32.82 o
  -7   4   3      124.30      125.29     28.22 o
  -6   4   3      429.48      454.09     25.96 o
  -5   4   3      408.69      459.04     21.40 o
  -4   4   3       39.06       36.93     12.62 o
  -3   4   3      316.52      371.88     20.38 o
  -2   4   3     1174.15     1128.13     31.57 o
  -1   4   3     1231.81     1186.95     35.57 o
   0   4   3     7059.29     6637.34    151.50 o
   1   4   3     1293.82     1300.06     32.32 o
   2   4   3     4896.03     4679.16    100.14 o
   3   4   3      505.40      563.70     21.22 o
   4   4   3     3231.93     3214.91     72.40 o
   5   4   3      315.88      367.64     22.92 o
   6   4   3      349.66      336.28     28.26 o
   7   4   3      326.94      344.28     29.06 o
   8   4   3       11.40        0.00     40.30 o
   9   4   3       33.59       21.84     48.35 o
  -9   5   3       69.56       14.48     42.15 o
  -8   5   3       31.64        0.00     36.44 o
  -7   5   3       17.59        6.51     32.20 o
  -6   5   3       35.62       51.81     23.30 o
  -5   5   3      212.91      300.09     40.30 o
  -4   5   3     1269.67     1276.44     37.97 o
  -3   5   3      825.33      771.64     34.17 o
  -2   5   3     1756.04     1668.76     48.99 o
  -1   5   3      948.92      954.68     32.36 o
   0   5   3      269.80      288.25     24.49 o
   1   5   3     1208.99     1259.06     33.09 o
   2   5   3     2149.05     2179.26     51.31 o
   3   5   3     1205.54     1093.32     31.68 o
   4   5   3     1987.98     1920.59     48.21 o
   5   5   3      710.20      783.04     37.27 o
   6   5   3      208.39      177.88     26.55 o
   7   5   3       14.47       12.43     28.74 o
   8   5   3       25.44       18.77     42.74 o
   9   5   3       25.57       45.33     49.95 o
  -9   6   3        3.83        0.00     41.97 o
  -8   6   3        7.66        0.00     38.22 o
  -7   6   3       26.00        4.68     33.84 o
  -6   6   3      106.36       94.94     26.78 o
  -5   6   3      203.41      277.89     30.37 o
  -4   6   3      113.04      140.10     19.28 o
  -3   6   3       59.08       49.40     16.06 o
  -2   6   3        6.45       28.94     16.29 o
  -1   6   3       80.94      100.78     17.22 o
   0   6   3     1560.64     1600.77     45.07 o
   1   6   3      570.56      621.32     33.50 o
   2   6   3      101.45      152.22     22.25 o
   3   6   3       54.07       67.85     21.90 o
   4   6   3      374.19      407.77     30.40 o
   5   6   3       89.38       49.30     26.88 o
   6   6   3      160.95      107.42     36.29 o
   7   6   3        9.80       33.15     39.45 o
   8   6   3        5.90        0.00     73.27 o
  -8   7   3       26.32       17.79     48.35 o
  -7   7   3        0.77        0.00     42.12 o
  -6   7   3       87.59       80.50     29.15 o
  -5   7   3      217.61      234.46     27.18 o
  -4   7   3        8.51       15.78     19.36 o
  -3   7   3       10.73        0.00     29.43 o
  -2   7   3       62.90       57.05     40.67 o
  -1   7   3      398.38      478.36     37.05 o
   0   7   3       44.48       51.53     27.63 o
   1   7   3      317.77      344.79     32.80 o
   2   7   3       57.69       82.92     32.00 o
   3   7   3      151.74      143.56     31.42 o
   4   7   3       27.15       14.67     31.95 o
   5   7   3       77.75      103.31     44.97 o
   6   7   3       85.62       17.96     37.97 o
   7   7   3       14.91        0.00     41.97 o
   8   7   3        1.23      159.04     85.06 o
  -6   8   3        5.42        0.00     64.72 o
  -5   8   3       23.86        0.00     43.96 o
  -4   8   3      185.99      240.50     73.32 o
  -3   8   3        4.58       39.12     29.84 o
  -2   8   3      325.56      317.58     93.33 o
  -1   8   3      258.66      285.22     36.73 o
   0   8   3       64.78       56.19     32.10 o
   1   8   3      311.68      331.23     37.48 o
   2   8   3       49.73        9.93     34.78 o
   3   8   3        3.33        0.00     32.99 o
   4   8   3       64.64       47.77     37.43 o
   5   8   3       45.07       10.38     39.30 o
   6   8   3       19.45        0.00     41.93 o
   7   8   3       17.04        0.00     55.48 o
  -5   9   3       25.99        0.00     51.75 o
  -4   9   3        4.77        0.00     48.73 o
  -3   9   3       38.23       52.94     49.29 o
  -2   9   3        9.94        8.73     44.53 o
  -1   9   3        8.13       21.16     52.05 o
   0   9   3       24.17        0.00     54.58 o
   1   9   3       11.99        0.00     43.02 o
   2   9   3       31.21       22.43     37.18 o
   3   9   3       15.76       29.00     39.18 o
   4   9   3        1.96       30.42     41.90 o
   5   9   3       39.71       40.18     45.00 o
   6   9   3        5.53       26.91     48.26 o
  -4  10   3        4.88        0.00     54.02 o
  -3  10   3       50.69       15.24    101.79 o
  -2  10   3       27.00        0.00     74.81 o
  -1  10   3        0.05        0.00    104.29 o
   0  10   3       17.75       16.56     51.00 o
   1  10   3        4.87        0.00     49.92 o
   2  10   3       19.35        0.00     56.94 o
   3  10   3        3.23       56.03     56.25 o
   4  10   3        1.18        0.00     60.14 o
 -10   0   4        0.11        0.00     58.67 o
  -9   0   4       16.74        0.00     76.74 o
  -8   0   4        6.95        0.00     39.68 o
  -7   0   4      484.38      504.37     67.20 o
  -6   0   4      297.46      361.33     40.32 o
  -5   0   4     4092.20     3896.49    146.90 o
  -4   0   4     1955.33     2109.01     82.94 o
  -3   0   4      685.75      712.09     33.50 o
  -2   0   4     2663.06     2593.14     95.40 o
  -1   0   4      145.84      159.90     11.88 o
   0   0   4    22547.69    23896.20    691.63 o
   1   0   4     2135.67     2097.11     64.82 o
   2   0   4      191.37      201.17     16.21 o
   3   0   4      250.98      267.73     20.23 o
   4   0   4      495.67      494.82     29.27 o
   5   0   4      754.55      791.05     40.45 o
   6   0   4     1921.05     1804.28     69.15 o
   7   0   4        0.13        0.62     33.77 o
   8   0   4      114.19       72.71     42.34 o
   9   0   4       53.52       49.63     97.62 o
  10   0   4        9.06       17.90     65.29 o
 -10   1   4       48.12       20.90     42.66 o
  -9   1   4      216.31      214.98     38.63 o
  -8   1   4       82.78      102.52     30.23 o
  -7   1   4      344.47      407.22     43.11 o
  -6   1   4      386.18      474.31     81.83 o
  -5   1   4      686.07      642.23     22.17 o
  -4   1   4     2076.97     2142.88     47.68 o
  -3   1   4      560.28      535.83     16.94 o
  -2   1   4     7066.35     7031.23    145.21 o
  -1   1   4     4516.32     4601.86     95.68 o
   0   1   4     5341.00     5319.90    123.13 o
   1   1   4    12213.21    12528.02    280.35 o
   2   1   4     2808.28     2832.05     61.48 o
   3   1   4       82.08       84.20     11.06 o
   4   1   4     6360.49     6388.18    136.02 o
   5   1   4      962.23      942.54     36.65 o
   6   1   4      257.59      311.35     23.96 o
   7   1   4      896.28      980.16     43.53 o
   8   1   4      136.79      151.89     30.20 o
   9   1   4       36.13       41.55     41.94 o
  10   1   4       56.21        2.52     58.62 o
 -10   2   4        1.76        1.60     41.87 o
  -9   2   4       41.25        9.47     35.73 o
  -8   2   4      197.15      215.68     32.26 o
  -7   2   4      379.60      374.36     30.47 o
  -6   2   4      335.49      410.61     31.77 o
  -5   2   4     1376.94     1372.04     34.72 o
  -4   2   4     2038.83     2055.79     46.28 o
  -3   2   4     1695.69     1705.18     38.49 o
  -2   2   4     6175.01     5779.45    120.37 o
  -1   2   4     9845.99    10054.56    250.75 o
   0   2   4      996.80      933.99     28.80 o
   1   2   4     2457.79     2353.67     57.17 o
   2   2   4     2015.82     1978.29     48.36 o
   3   2   4     1811.64     1864.88     43.87 o
   4   2   4     1926.29     1934.44     52.77 o
   5   2   4     2376.13     2331.60     56.50 o
   6   2   4       89.39       66.38     20.88 o
   7   2   4      379.70      381.86     29.28 o
   8   2   4       66.87       41.08     28.72 o
   9   2   4       67.11       48.58     43.27 o
  10   2   4       52.05       23.19     56.55 o
 -10   3   4       93.67      136.75     42.63 o
  -9   3   4        1.37        5.94     35.63 o
  -8   3   4      194.56      231.52     39.69 o
  -7   3   4       81.36       72.18     25.87 o
  -6   3   4      191.32      235.44     24.52 o
  -5   3   4       34.24       41.85     13.21 o
  -4   3   4      440.46      451.36     21.70 o
  -3   3   4     2881.32     2795.06     67.60 o
  -2   3   4     8417.48     8281.35    187.28 o
  -1   3   4      588.26      577.23     18.32 o
   0   3   4     2612.84     2414.89     66.44 o
   1   3   4     2767.84     2774.43     67.77 o
   2   3   4      409.23      423.49     20.26 o
   3   3   4     3751.56     3597.57     85.40 o
   4   3   4      607.16      637.47     23.63 o
   5   3   4      149.23      128.43     17.40 o
   6   3   4     1054.00      917.42     34.16 o
   7   3   4      335.00      357.07     29.30 o
   8   3   4       94.28       58.70     31.62 o
   9   3   4       55.23       18.49     42.21 o
 -10   4   4        4.28        0.00     54.31 o
  -9   4   4        3.43        0.00     64.49 o
  -8   4   4       68.67       10.17     30.51 o
  -7   4   4       16.33       37.12     26.54 o
  -6   4   4      398.91      394.22     24.79 o
  -5   4   4      207.74      252.30     19.14 o
  -4   4   4     1113.18     1104.83     30.05 o
  -3   4   4     2476.91     2503.99     61.08 o
  -2   4   4     3858.38     3770.98     88.70 o
  -1   4   4      224.62      231.83     14.92 o
   0   4   4      510.56      533.24     43.50 o
   1   4   4     1744.78     1708.82     45.35 o
   2   4   4     1378.92     1262.58     32.52 o
   3   4   4     1657.56     1588.14     40.24 o
   4   4   4      140.16      166.31     17.11 o
   5   4   4       88.89       64.21     19.02 o
   6   4   4      788.18      871.23     39.39 o
   7   4   4      111.16      109.60     29.70 o
   8   4   4      115.29       67.88     38.02 o
   9   4   4        8.77       40.91     50.38 o
  -9   5   4       27.86        0.00     44.88 o
  -8   5   4       68.28        0.00     35.92 o
  -7   5   4        5.08       18.46     32.55 o
  -6   5   4      455.17      451.72     30.40 o
  -5   5   4      232.35      277.27     22.04 o
  -4   5   4     1134.21     1039.33     53.82 o
  -3   5   4      387.64      485.57     23.94 o
  -2   5   4     1978.56     1801.21     52.49 o
  -1   5   4     1101.81     1022.52     31.42 o
   0   5   4     1885.39     1776.20     46.96 o
   1   5   4     1545.62     1625.15     44.28 o
   2   5   4     3847.79     3589.64     79.62 o
   3   5   4      115.40       97.75     18.23 o
   4   5   4      169.22      207.78     22.25 o
   5   5   4      112.25      155.62     24.48 o
   6   5   4      207.54      194.05     28.32 o
   7   5   4       60.22       39.08     29.84 o
   8   5   4       45.63       40.19     38.23 o
   9   5   4        1.28        4.73     50.39 o
  -9   6   4        4.42        0.00     42.53 o
  -8   6   4        7.50        0.00     37.98 o
  -7   6   4      115.67      165.81     36.77 o
  -6   6   4       50.47       40.77     30.02 o
  -5   6   4        9.50        0.00     14.48 o
  -4   6   4      140.18      147.19     20.19 o
  -3   6   4      664.93      719.95     31.79 o
  -2   6   4      766.97      753.43     32.03 o
  -1   6   4      745.70      810.54     35.77 o
   0   6   4      131.47      154.26     23.64 o
   1   6   4      688.82      690.99     33.70 o
   2   6   4      319.94      358.78     27.68 o
   3   6   4       15.75       21.63     22.65 o
   4   6   4      697.09      798.14     39.65 o
   5   6   4       62.03       75.77     28.89 o
   6   6   4       40.42       39.09     57.42 o
   7   6   4       34.41        0.00     40.80 o
   8   6   4       23.92        0.00     76.97 o
  -8   7   4       11.05        0.00     47.15 o
  -7   7   4        5.57        0.00     38.33 o
  -6   7   4       55.37        0.00     51.74 o
  -5   7   4       97.52       54.54     28.79 o
  -4   7   4       89.69       58.13     20.90 o
  -3   7   4       66.22       55.58     26.22 o
  -2   7   4      154.43      137.68     31.73 o
  -1   7   4      548.50      541.92     35.57 o
   0   7   4       86.77       87.50     26.16 o
   1   7   4       20.08       11.40     27.59 o
   2   7   4       50.81       32.67     29.24 o
   3   7   4      148.74      182.45     33.65 o
   4   7   4      190.00      190.34     35.88 o
   5   7   4       20.27       22.40     36.39 o
   6   7   4       91.16      125.53     41.98 o
   7   7   4        6.61        0.00     43.19 o
  -5   8   4       13.71        0.00     44.89 o
  -4   8   4       42.99       51.19     37.27 o
  -3   8   4      393.80      356.34     42.48 o
  -2   8   4       43.85        4.08     33.87 o
  -1   8   4      136.47       48.47     33.46 o
   0   8   4        7.05        0.00     31.08 o
   1   8   4      126.21       91.36     32.40 o
   2   8   4      134.36      114.81     54.75 o
   3   8   4      161.92      159.81     37.35 o
   4   8   4        4.98        0.00     37.37 o
   5   8   4        1.42        0.00     40.43 o
   6   8   4       10.50       45.50     45.55 o
   7   8   4       18.70       20.12     58.21 o
  -5   9   4       18.58       11.21     52.01 o
  -4   9   4       65.29       34.77     50.83 o
  -3   9   4       16.10        1.14     46.91 o
  -2   9   4        3.91        4.20     45.95 o
  -1   9   4       57.98        0.00     43.65 o
   0   9   4        3.88        0.00     36.74 o
   1   9   4       44.35        0.04     36.05 o
   2   9   4       20.07        0.00     37.75 o
   3   9   4       26.27       22.84     40.03 o
   4   9   4       22.12       49.20     43.79 o
   5   9   4        5.27       50.70     47.12 o
  -4  10   4        7.80        0.00     54.56 o
  -3  10   4       11.19        4.82     55.41 o
  -2  10   4        3.16        0.00     52.67 o
  -1  10   4        3.74       36.22     54.63 o
   0  10   4        2.82        0.00     50.11 o
   1  10   4        4.18       29.35     51.32 o
   2  10   4        4.52       19.84     54.88 o
   3  10   4        3.00        0.00     54.55 o
 -10   0   5        6.38        4.43     60.39 o
  -9   0   5      198.79      276.59     56.34 o
  -8   0   5      304.98      381.01     65.65 o
  -7   0   5     1742.06     1940.56     88.37 o
  -6   0   5       36.05       76.69     28.36 o
  -5   0   5     1569.31     1589.15     68.34 o
  -4   0   5     8793.41     8456.87    304.40 o
  -3   0   5     1467.41     1379.02     55.71 o
  -2   0   5      508.06      537.47     26.13 o
  -1   0   5     7121.39     6823.65    200.24 o
   0   0   5        4.30       16.16     11.48 o
   1   0   5      887.09      840.22     30.65 o
   2   0   5    26942.06    27063.72    784.75 o
   3   0   5       10.01        0.00     14.85 o
   4   0   5     5367.13     5619.02    171.30 o
   5   0   5      974.46     1062.91     48.19 o
   6   0   5      187.63      190.49     32.80 o
   7   0   5     1163.26     1148.87     59.73 o
   8   0   5      455.46      499.82     63.71 o
   9   0   5       39.07        0.00    100.09 o
  10   0   5       21.69        0.00     79.60 o
 -10   1   5       15.27        4.69     42.48 o
  -9   1   5      180.91      202.25     38.68 o
  -8   1   5      178.56      180.99     32.35 o
  -7   1   5      293.92      362.64     30.07 o
  -6   1   5      127.46      148.44     21.72 o
  -5   1   5      399.23      461.99     53.29 o
  -4   1   5      326.82      311.25     18.10 o
  -3   1   5     4529.82     4191.41    108.12 o
  -2   1   5     6184.20     5946.96    135.15 o
  -1   1   5      215.92      201.87     13.32 o
   0   1   5     1163.93     1123.86     26.79 o
   1   1   5      105.12      157.92     14.25 o
   2   1   5     6241.40     6569.79    269.46 o
   3   1   5     4057.63     3953.52     85.79 o
   4   1   5     1481.34     1572.02     75.85 o
   5   1   5      507.17      576.68     25.95 o
   6   1   5      427.34      450.63     40.46 o
   7   1   5        0.74        0.00     27.45 o
   8   1   5      215.27      195.95     32.32 o
   9   1   5      242.48      141.94     45.35 o
  10   1   5       13.91       34.24     90.87 o
 -10   2   5       27.23       10.32     42.22 o
  -9   2   5        5.55       20.75     35.45 o
  -8   2   5      418.56      421.65     36.43 o
  -7   2   5      321.12      316.93     29.29 o
  -6   2   5      776.21      741.61     33.73 o
  -5   2   5      896.84      888.29     28.30 o
  -4   2   5      764.43      731.96     22.93 o
  -3   2   5     4618.88     4220.72     98.71 o
  -2   2   5     4199.25     4173.94     97.65 o
  -1   2   5     3610.20     3424.08     79.50 o
   0   2   5    12183.05    11988.67    274.71 o
   1   2   5     2767.51     2745.59     66.68 o
   2   2   5       17.94       21.29      6.55 o
   3   2   5     4126.81     4148.27    100.06 o
   4   2   5      424.24      457.02     23.94 o
   5   2   5      758.28      812.80     29.77 o
   6   2   5      929.31      918.42     35.29 o
   7   2   5      254.23      253.88     28.80 o
   8   2   5       62.56       53.42     30.77 o
   9   2   5       86.15       29.61     44.21 o
  10   2   5        0.48        0.00     92.93 o
 -10   3   5      211.86      178.73     44.28 o
  -9   3   5       19.74       16.13     35.35 o
  -8   3   5       49.98       52.45     30.92 o
  -7   3   5      205.37      165.36     33.16 o
  -6   3   5      885.29      989.25     39.42 o
  -5   3   5      224.05      247.28     16.00 o
  -4   3   5     3351.19     3175.89     69.52 o
  -3   3   5     1489.55     1466.63     47.83 o
  -2   3   5     1608.50     1515.93     38.34 o
  -1   3   5     6341.85     6602.29    165.55 o
   0   3   5     1120.35     1022.32     33.60 o
   1   3   5     4385.73     4218.80    106.32 o
   2   3   5     2743.79     2684.74     59.71 o
   3   3   5      204.27      232.18     17.86 o
   4   3   5      456.59      536.14     22.64 o
   5   3   5     1723.01     1710.58     51.06 o
   6   3   5       12.08        0.00     10.76 o
   7   3   5       27.77       12.13     25.40 o
   8   3   5      119.94       95.36     31.49 o
   9   3   5        2.25        7.58     51.70 o
 -10   4   5       18.61        0.00     87.01 o
  -9   4   5       69.77       45.66     44.13 o
  -8   4   5      127.85       94.41     60.58 o
  -7   4   5       62.15       57.50     26.68 o
  -6   4   5      586.51      636.07     33.56 o
  -5   4   5     1699.79     1683.01     42.22 o
  -4   4   5     2267.56     2120.51     54.67 o
  -3   4   5      872.22      837.50     42.51 o
  -2   4   5       67.86       66.64     12.11 o
  -1   4   5      779.12      770.52     24.66 o
   0   4   5     2401.50     2384.86     68.16 o
   1   4   5     5440.23     5201.78    139.46 o
   2   4   5      538.92      535.94     29.97 o
   3   4   5      959.95      918.69     28.39 o
   4   4   5      245.07      285.87     23.84 o
   5   4   5      687.05      701.81     29.63 o
   6   4   5       17.82       23.00     25.60 o
   7   4   5       27.25       14.09     29.99 o
   8   4   5       95.25       80.60     36.82 o
   9   4   5        7.68        0.00     51.47 o
  -9   5   5        6.27        0.00     54.93 o
  -8   5   5        2.23        2.14     36.62 o
  -7   5   5       61.02       29.47     32.62 o
  -6   5   5       20.13       41.86     28.74 o
  -5   5   5      175.18      242.02     21.47 o
  -4   5   5      966.20      899.07     34.99 o
  -3   5   5       15.60        1.43     15.11 o
  -2   5   5     1149.05     1089.82     33.30 o
  -1   5   5     1831.84     1780.04     47.35 o
   0   5   5     1326.17     1303.86     44.73 o
   1   5   5      629.45      678.69     50.28 o
   2   5   5      527.89      549.69     29.77 o
   3   5   5      651.33      663.72     29.33 o
   4   5   5      159.58      230.27     24.02 o
   5   5   5      613.69      523.94     40.99 o
   6   5   5       99.98      101.33     28.81 o
   7   5   5       64.27       53.96     32.26 o
   8   5   5       12.72       14.82     36.78 o
   9   5   5       90.96       31.09     64.71 o
  -9   6   5       30.40        0.00     41.47 o
  -8   6   5        0.75        3.46     38.94 o
  -7   6   5       41.45      106.20     39.53 o
  -6   6   5      232.87      153.76     33.06 o
  -5   6   5       26.81       11.02     12.24 o
  -4   6   5      377.70      389.83     24.96 o
  -3   6   5      920.64      965.96     40.24 o
  -2   6   5      845.16      873.36     42.52 o
  -1   6   5      375.36      391.67     35.61 o
   0   6   5     1039.39     1028.90     41.48 o
   1   6   5      270.85      327.93     28.43 o
   2   6   5      885.40      856.79     37.77 o
   3   6   5     1215.82     1182.66     51.17 o
   4   6   5      235.21      273.81     32.07 o
   5   6   5      244.78      239.86     33.30 o
   6   6   5        0.84        0.00     32.81 o
   7   6   5       28.06        6.94     38.42 o
   8   6   5       42.81       96.50     86.83 o
  -8   7   5        2.31       23.25     51.98 o
  -7   7   5        1.45       31.40     56.46 o
  -6   7   5        3.94        0.00     43.06 o
  -5   7   5      243.50      273.70     43.66 o
  -4   7   5       79.21       47.76     27.05 o
  -3   7   5      258.00      263.42     36.07 o
  -2   7   5       64.43       28.94     27.76 o
  -1   7   5      160.79       90.61     31.65 o
   0   7   5      632.63      746.07     39.92 o
   1   7   5      133.85      159.98     28.73 o
   2   7   5      172.70      206.59     32.60 o
   3   7   5       21.36       26.04     32.09 o
   4   7   5       40.25       35.73     36.71 o
   5   7   5       73.74       38.90     38.10 o
   6   7   5       60.31       36.96     51.45 o
   7   7   5        2.97       16.06     47.02 o
  -5   8   5       68.44       83.15     39.62 o
  -4   8   5        2.53        0.68     36.60 o
  -3   8   5       17.17        0.00     35.68 o
  -2   8   5       12.03        0.00     34.24 o
  -1   8   5      100.91       83.19     35.25 o
   0   8   5       21.71        0.00     32.26 o
   1   8   5      222.76      233.62     36.97 o
   2   8   5        5.70        4.83     33.29 o
   3   8   5        7.67        8.51     36.44 o
   4   8   5       67.15      116.56     48.88 o
   5   8   5       63.41       47.05     52.99 o
   6   8   5       23.86       44.53     46.95 o
  -5   9   5       10.51        0.00     68.37 o
  -4   9   5        0.32        0.00     49.67 o
  -3   9   5       25.79        0.00     46.81 o
  -2   9   5       37.85        0.00     69.47 o
  -1   9   5        1.12        5.37     39.13 o
   0   9   5       51.43        5.42     38.53 o
   1   9   5       86.86        2.93     38.23 o
   2   9   5        5.60        0.00     38.51 o
   3   9   5       14.10        0.00     39.42 o
   4   9   5        8.38        0.00     43.36 o
   5   9   5        3.38        0.00     46.64 o
  -4  10   5        7.36        0.00     55.55 o
  -3  10   5       12.33        0.00     52.80 o
  -2  10   5       25.58       24.91     56.76 o
  -1  10   5       19.80        0.00     53.77 o
   0  10   5       74.49       96.84     54.37 o
   1  10   5       15.61       27.05     54.06 o
   2  10   5        7.40        4.89     60.47 o
   3  10   5       32.79       33.41     57.21 o
 -10   0   6       22.00        0.00     60.12 o
  -9   0   6      140.09      108.08    105.14 o
  -8   0   6      124.54      176.29     45.23 o
  -7   0   6       74.47       50.91     47.83 o
  -6   0   6     2307.78     2365.99     97.92 o
  -5   0   6     1876.80     1876.38     78.34 o
  -4   0   6        0.81        7.45     17.94 o
  -3   0   6      585.79      503.40     28.58 o
  -2   0   6       50.08       51.25     12.91 o
  -1   0   6       60.86       40.52     11.51 o
   0   0   6    51474.22    51437.59   1485.50 o
   1   0   6     2572.93     2537.37     79.29 o
   2   0   6     1142.68     1062.16     39.78 o
   3   0   6      715.97      808.49     42.71 o
   4   0   6     1661.67     1676.16     61.69 o
   5   0   6     1142.76      960.00     61.09 o
   6   0   6     2523.45     2625.16     93.73 o
   7   0   6       22.27       34.47     38.18 o
   8   0   6       57.80       25.59     44.86 o
   9   0   6        0.92        0.00    106.68 o
  10   0   6        2.03        0.00     83.00 o
 -10   1   6        7.47        0.00     41.53 o
  -9   1   6       40.95       16.31     36.42 o
  -8   1   6       51.64       68.21     35.20 o
  -7   1   6      130.94      127.73     26.13 o
  -6   1   6     1162.39     1171.30     42.40 o
  -5   1   6     2485.20     2569.48     71.99 o
  -4   1   6     2205.04     2004.19     56.63 o
  -3   1   6     2425.11     2172.55     59.05 o
  -2   1   6     3289.36     3095.47     65.88 o
  -1   1   6     1819.20     1905.33     50.75 o
   0   1   6      255.69      267.12     16.01 o
   1   1   6     2360.21     2157.30     48.29 o
   2   1   6     8295.19     8258.41    172.43 o
   3   1   6     4720.53     4844.26    107.61 o
   4   1   6     4492.29     4617.01    101.27 o
   5   1   6      943.24      951.41     38.42 o
   6   1   6       56.28       68.69     22.95 o
   7   1   6      205.61      211.17     29.01 o
   8   1   6      126.31      139.46     37.13 o
   9   1   6       79.11       24.04     45.36 o
  10   1   6       48.07      129.54     95.56 o
 -10   2   6       49.02       73.16     43.48 o
  -9   2   6       82.30       38.27     36.38 o
  -8   2   6      181.65      167.02     32.34 o
  -7   2   6      444.61      490.96     33.11 o
  -6   2   6        5.57        9.91     20.27 o
  -5   2   6      273.95      346.97     38.63 o
  -4   2   6     3360.41     3313.03     78.83 o
  -3   2   6      840.29      839.96     22.12 o
  -2   2   6       51.16       60.04      7.81 o
  -1   2   6     5482.60     5297.33    134.13 o
   0   2   6     3190.21     3162.10    103.14 o
   1   2   6     6320.61     6394.15    221.91 o
   2   2   6      364.09      389.32     21.59 o
   3   2   6       33.34       56.99     13.09 o
   4   2   6     1624.51     1584.17     41.70 o
   5   2   6       96.83      104.78     22.48 o
   6   2   6      181.44      197.78     24.98 o
   7   2   6      258.03      283.88     30.32 o
   8   2   6        2.72        0.00     31.10 o
   9   2   6        6.52       21.10     45.34 o
 -10   3   6       63.64       34.59     43.35 o
  -9   3   6       78.61       50.61     37.07 o
  -8   3   6      212.03      242.81     33.99 o
  -7   3   6        7.45       24.57     25.28 o
  -6   3   6      501.70      619.61     47.83 o
  -5   3   6     2144.22     2086.06     61.37 o
  -4   3   6      608.56      611.33     20.13 o
  -3   3   6    12272.73    11545.64    264.90 o
  -2   3   6     2152.00     1823.58    209.03 o
  -1   3   6     2270.72     2141.65     60.67 o
   0   3   6       45.70       41.45     21.31 o
   1   3   6     5396.43     5372.02    126.82 o
   2   3   6      487.69      472.83     26.56 o
   3   3   6     9165.43     8575.75    196.05 o
   4   3   6      331.46      345.30     20.36 o
   5   3   6      955.20      990.62     34.43 o
   6   3   6      275.94      277.73     26.44 o
   7   3   6       22.34        0.00     22.66 o
   8   3   6      396.22      339.47     39.63 o
   9   3   6       61.36       53.92     54.09 o
 -10   4   6        9.39        0.00     55.53 o
  -9   4   6       48.36       31.94     42.13 o
  -8   4   6       41.56      125.25     37.48 o
  -7   4   6      114.27       52.95     32.67 o
  -6   4   6      474.92      478.42     37.32 o
  -5   4   6      424.75      469.86     23.33 o
  -4   4   6     1111.54     1115.29     46.26 o
  -3   4   6      477.08      498.48     18.33 o
  -2   4   6     1505.69     1462.21     39.51 o
  -1   4   6     4449.49     4381.21    117.61 o
   0   4   6     3520.96     3446.74     94.95 o
   1   4   6     4747.99     4880.27    116.84 o
   2   4   6      317.57      297.47     24.63 o
   3   4   6       58.05       54.45     17.85 o
   4   4   6      541.62      600.82     40.08 o
   5   4   6      235.22      243.68     26.52 o
   6   4   6      222.59      260.86     32.00 o
   7   4   6      176.56      119.49     33.06 o
   8   4   6        4.26        0.00     36.72 o
   9   4   6       17.12        0.00     54.35 o
  -9   5   6       13.61       13.92     42.53 o
  -8   5   6       23.84       11.70     49.71 o
  -7   5   6      378.13      351.66     38.12 o
  -6   5   6       98.58       56.05     28.33 o
  -5   5   6       76.09       51.97     24.84 o
  -4   5   6     1080.22     1073.12     34.67 o
  -3   5   6      892.89      786.68     33.12 o
  -2   5   6      262.26      280.96     20.20 o
  -1   5   6      691.55      731.75     59.33 o
   0   5   6      165.43      199.46     23.87 o
   1   5   6     1084.67     1001.73     39.14 o
   2   5   6      161.63      176.74     24.17 o
   3   5   6      545.59      574.26     33.45 o
   4   5   6      220.14      213.13     26.97 o
   5   5   6       39.01        0.00     17.95 o
   6   5   6       40.30        3.73     29.00 o
   7   5   6      183.55      164.60     35.65 o
   8   5   6       41.60       12.39     38.17 o
  -9   6   6       22.39        0.58     55.99 o
  -8   6   6       42.13       10.00     37.41 o
  -7   6   6       25.60       15.80     33.75 o
  -6   6   6        9.38        0.00     29.68 o
  -5   6   6      116.01      135.95     25.23 o
  -4   6   6      310.18      376.95     29.62 o
  -3   6   6      139.52      160.23     25.26 o
  -2   6   6     1931.66     1937.61     69.99 o
  -1   6   6      464.33      513.61     32.87 o
   0   6   6      922.16      935.79     40.44 o
   1   6   6      456.07      477.94     32.83 o
   2   6   6      713.56      792.69     38.44 o
   3   6   6      211.09      245.49     29.36 o
   4   6   6      363.01      371.74     43.38 o
   5   6   6       58.84       57.50     31.42 o
   6   6   6       27.56        0.00     35.13 o
   7   6   6       49.32       50.75     40.86 o
   8   6   6       21.59        0.00     51.75 o
  -8   7   6       23.06        0.00     52.09 o
  -7   7   6       48.59       38.03     55.43 o
  -6   7   6        1.28       17.57     44.90 o
  -5   7   6       22.19       18.70     33.34 o
  -4   7   6      237.18      233.20     30.45 o
  -3   7   6      496.99      443.05     34.35 o
  -2   7   6      269.63      304.46     37.92 o
  -1   7   6       90.97      114.57     29.36 o
   0   7   6        9.17        0.00     27.88 o
   1   7   6       13.59        0.00     27.13 o
   2   7   6      669.85      708.39     63.19 o
   3   7   6      353.73      308.51     33.42 o
   4   7   6      184.50      163.73     38.74 o
   5   7   6       34.17       15.84     40.07 o
   6   7   6       29.03        0.00     44.17 o
   7   7   6       11.51        0.00     47.75 o
  -6   8   6       27.20        0.00     80.83 o
  -5   8   6       15.01        0.00     47.92 o
  -4   8   6       35.53       43.04     38.57 o
  -3   8   6       17.82        4.21     36.58 o
  -2   8   6      226.34      234.64     39.97 o
  -1   8   6       81.42       90.86     36.32 o
   0   8   6       50.84       52.62     35.57 o
   1   8   6       30.86       69.87     43.99 o
   2   8   6        5.70       19.37     35.24 o
   3   8   6       29.10       33.39     37.15 o
   4   8   6       95.76      107.90     42.19 o
   5   8   6        4.97       19.57     47.16 o
   6   8   6        9.02       26.18     75.81 o
  -5   9   6       28.51        0.00     69.92 o
  -4   9   6       14.39        0.00     50.14 o
  -3   9   6        9.23        0.00     54.69 o
  -2   9   6        8.74        0.00     40.33 o
  -1   9   6        9.39        0.00     40.36 o
   0   9   6        2.72        0.00     45.88 o
   1   9   6       26.94       62.41     39.52 o
   2   9   6       74.56      122.46     42.81 o
   3   9   6       11.98       13.81     42.66 o
   4   9   6        8.42        0.00     45.53 o
   5   9   6       55.51       91.10     51.35 o
  -4  10   6       11.51        0.00     57.32 o
  -3  10   6       12.20        2.71     61.99 o
  -2  10   6        0.71        0.00     55.45 o
  -1  10   6       16.45        9.64     55.88 o
   0  10   6        1.63        5.49     70.07 o
   1  10   6       10.81        0.91     67.89 o
   2  10   6       36.54       26.51     45.77 o
   3  10   6        2.25        0.00     60.33 o
 -10   0   7       49.68       72.12     61.08 o
  -9   0   7       19.38        9.52     88.45 o
  -8   0   7      171.68      173.26     46.67 o
  -7   0   7      800.79      878.87     57.66 o
  -6   0   7      325.68      412.83     38.74 o
  -5   0   7        8.48        0.00     22.84 o
  -4   0   7     5313.82     5505.85    201.74 o
  -3   0   7      318.06      350.14     24.28 o
  -2   0   7    20971.88    20457.14    593.20 o
  -1   0   7     4738.27     4197.14    126.18 o
   0   0   7       21.22       27.96     12.64 o
   1   0   7     9814.77     9412.82    277.40 o
   2   0   7     2778.46     2779.65     88.35 o
   3   0   7       37.01       74.78     37.59 o
   4   0   7     4298.65     4175.61    131.94 o
   5   0   7     2024.13     2023.12     75.46 o
   6   0   7       37.45       37.63     34.07 o
   7   0   7      297.22      255.24     42.92 o
   8   0   7        5.13       15.30     46.98 o
   9   0   7       43.94      106.93     71.05 o
 -10   1   7        0.79        0.00     42.47 o
  -9   1   7      106.22       47.69     36.46 o
  -8   1   7      484.95      466.23     37.97 o
  -7   1   7      143.44      132.60     26.82 o
  -6   1   7      477.35      502.71     28.97 o
  -5   1   7      621.61      687.90     41.67 o
  -4   1   7     2420.72     2351.46     65.28 o
  -3   1   7     1087.81     1008.44     67.45 o
  -2   1   7    11606.35    11382.88    234.20 o
  -1   1   7       31.23       28.00      7.30 o
   0   1   7     1897.06     2001.45     49.59 o
   1   1   7      445.76      495.27     17.68 o
   2   1   7    11361.23    11429.71    237.70 o
   3   1   7     3589.91     3665.22    176.29 o
   4   1   7     3013.26     3085.06     71.77 o
   5   1   7       58.87       34.42     21.31 o
   6   1   7      509.25      508.62     32.40 o
   7   1   7      121.56      158.75     29.89 o
   8   1   7      216.73      238.49     40.39 o
   9   1   7        5.38       25.69     47.50 o
 -10   2   7       14.79       10.72     42.84 o
  -9   2   7       71.85       86.19     43.96 o
  -8   2   7        9.90       36.55     30.55 o
  -7   2   7       55.96       71.73     26.47 o
  -6   2   7      874.81      861.96     36.97 o
  -5   2   7     2088.98     1986.64     58.84 o
  -4   2   7      439.60      455.58     19.53 o
  -3   2   7     4581.91     4474.23     94.62 o
  -2   2   7     1095.75     1051.68     26.15 o
  -1   2   7     1304.37     1269.59     38.68 o
   0   2   7     3468.03     3602.93     86.96 o
   1   2   7     8462.89     8678.44    256.32 o
   2   2   7      620.46      644.63     23.74 o
   3   2   7     4798.09     4785.40    103.98 o
   4   2   7      400.57      460.82     23.30 o
   5   2   7     1321.46     1254.83     39.64 o
   6   2   7      569.93      536.35     35.15 o
   7   2   7      156.10      151.72     29.48 o
   8   2   7       35.45       10.75     32.88 o
   9   2   7       59.11       52.15     57.59 o
 -10   3   7        2.34        0.00     55.56 o
  -9   3   7       13.13       24.45     37.51 o
  -8   3   7       91.95       85.52     32.09 o
  -7   3   7      853.87      910.97     51.87 o
  -6   3   7       61.16       71.12     22.61 o
  -5   3   7      604.41      676.44     37.14 o
  -4   3   7      762.67      728.97     22.38 o
  -3   3   7       66.04       82.16     13.50 o
  -2   3   7     1321.39     1218.58     33.19 o
  -1   3   7     8242.74     8439.90    217.33 o
   0   3   7      767.92      733.09     25.68 o
   1   3   7     6073.39     5831.16    137.64 o
   2   3   7     2522.36     2455.16     61.33 o
   3   3   7      586.95      608.34     31.58 o
   4   3   7     1332.67     1297.08     44.00 o
   5   3   7     1064.31     1085.08     37.13 o
   6   3   7      490.49      527.95     35.88 o
   7   3   7      330.88      239.66     35.73 o
   8   3   7       24.02        0.00     36.79 o
   9   3   7       16.53       15.09     56.33 o
 -10   4   7        1.40       65.29     57.93 o
  -9   4   7       20.71        0.00     42.53 o
  -8   4   7       77.72       86.85     37.88 o
  -7   4   7      159.84      192.41     61.16 o
  -6   4   7       20.87       34.05     46.08 o
  -5   4   7     1493.36     1461.66     48.04 o
  -4   4   7      443.93      487.70     20.02 o
  -3   4   7     1098.12     1067.89     28.94 o
  -2   4   7      631.08      579.90     35.18 o
  -1   4   7     5581.77     5682.47    150.56 o
   0   4   7     1311.55     1298.85     44.05 o
   1   4   7     3452.68     3306.18     82.63 o
   2   4   7       37.76       65.21     21.16 o
   3   4   7      310.74      356.20     24.01 o
   4   4   7     1567.05     1487.67     57.10 o
   5   4   7      864.33      952.78     41.43 o
   6   4   7      124.77      130.71     30.20 o
   7   4   7       40.34       35.64     33.77 o
   8   4   7       86.68       37.68     38.90 o
   9   4   7        0.75        0.00     68.99 o
  -9   5   7       24.13       28.38     42.19 o
  -8   5   7        3.95        0.00     47.68 o
  -7   5   7       95.39       50.94     68.53 o
  -6   5   7      200.10      221.13     32.34 o
  -5   5   7      114.48       53.89     22.09 o
  -4   5   7      141.24      164.31     19.45 o
  -3   5   7      311.18      328.17     25.27 o
  -2   5   7      567.34      615.96     34.32 o
  -1   5   7      900.92      920.92     37.71 o
   0   5   7     2482.36     2439.91     73.01 o
   1   5   7      711.67      725.50     34.51 o
   2   5   7      697.93      745.17     36.34 o
   3   5   7      124.16      169.79     26.66 o
   4   5   7      577.40      512.87     48.60 o
   5   5   7        6.33        0.00     18.03 o
   6   5   7      152.21      186.13     33.29 o
   7   5   7       23.66       10.17     34.83 o
   8   5   7        2.22        0.00     39.44 o
  -9   6   7        7.34        0.00     48.80 o
  -8   6   7       42.31       11.73     48.85 o
  -7   6   7       30.64       33.36     46.19 o
  -6   6   7       12.13        0.00     40.80 o
  -5   6   7      497.17      460.70     37.96 o
  -4   6   7      505.64      486.16     37.63 o
  -3   6   7      145.68      160.31     25.57 o
  -2   6   7      306.79      371.90     30.94 o
  -1   6   7      292.58      273.81     49.83 o
   0   6   7      231.97      250.23     32.77 o
   1   6   7      106.38      111.16     42.95 o
   2   6   7      920.95      845.07     41.15 o
   3   6   7      704.49      736.18    105.33 o
   4   6   7      177.37      179.00     32.58 o
   5   6   7      200.95      191.10     40.34 o
   6   6   7       13.89       84.79     38.90 o
   7   6   7       16.83        0.00     43.05 o
   8   6   7       11.88        0.00     55.68 o
  -8   7   7       10.65       43.22     54.92 o
  -7   7   7       46.19       10.05     49.42 o
  -6   7   7      172.68      161.80     50.92 o
  -5   7   7       67.13       13.62     33.54 o
  -4   7   7      147.10      157.60     29.72 o
  -3   7   7       15.01        0.00     32.59 o
  -2   7   7      415.68      400.45     35.45 o
  -1   7   7      394.92      373.61     35.55 o
   0   7   7      920.73      990.15     45.84 o
   1   7   7      559.17      540.03     44.95 o
   2   7   7       27.41       27.93     29.34 o
   3   7   7      118.93       78.02     31.18 o
   4   7   7       27.75        5.68     33.80 o
   5   7   7      206.86      213.83     45.36 o
   6   7   7       12.23        2.41     46.55 o
   7   7   7       92.97        0.00     50.97 o
  -7   8   7       18.00      100.24     87.89 o
  -6   8   7       33.58       13.08     82.38 o
  -5   8   7        2.06        0.00     75.22 o
  -4   8   7       57.83        0.00     46.60 o
  -3   8   7       25.58        0.00     34.55 o
  -2   8   7       22.03       24.34     35.73 o
  -1   8   7      138.12      170.22     37.91 o
   0   8   7       40.77        0.00     36.00 o
   1   8   7        5.14        0.00     35.28 o
   2   8   7      119.90       99.03     37.21 o
   3   8   7       60.92       61.84     39.90 o
   4   8   7        3.70        0.00     42.00 o
   5   8   7        2.65        0.00     45.21 o
   6   8   7       26.18        0.00     61.25 o
  -4   9   7        2.81        0.00     43.54 o
  -3   9   7        4.00        0.00     43.36 o
  -2   9   7        0.50        0.00     41.78 o
  -1   9   7      168.92      203.71     44.52 o
   0   9   7       99.24       93.77     42.60 o
   1   9   7      152.86      142.86     43.36 o
   2   9   7       41.63        0.00     41.71 o
   3   9   7        0.04        0.00     43.71 o
   4   9   7        1.89        0.00     47.14 o
   5   9   7       14.74       38.75     52.06 o
  -4  10   7        2.18        0.00     58.36 o
  -3  10   7       19.71       19.74     58.56 o
  -2  10   7       17.42        0.00     73.73 o
  -1  10   7       26.84       10.58     56.75 o
   0  10   7       47.47       11.67     47.26 o
   1  10   7       42.01       18.20     45.65 o
   2  10   7       21.56       25.94     47.46 o
   3  10   7       20.67        0.00     88.61 o
 -10   0   8       17.68        0.00     61.18 o
  -9   0   8        2.58        0.00     51.45 o
  -8   0   8       14.75        0.00     43.68 o
  -7   0   8        9.25       27.31     36.86 o
  -6   0   8     2686.83     2458.66    101.59 o
  -5   0   8      156.59      155.65     27.55 o
  -4   0   8        3.31        0.00     18.95 o
  -3   0   8      622.25      558.78     33.32 o
  -2   0   8      442.60      430.59     21.80 o
  -1   0   8     1668.72     1632.02     54.78 o
   0   0   8    23450.20    23292.25    676.27 o
   1   0   8      398.23      415.13     24.80 o
   2   0   8      154.69      147.48     20.76 o
   3   0   8      236.88      268.42     26.87 o
   4   0   8     2344.60     2367.37     82.92 o
   5   0   8     3501.10     3319.84    112.11 o
   6   0   8      488.29      526.17     45.34 o
   7   0   8       58.24       23.39     41.09 o
   8   0   8      207.41      143.87     71.67 o
   9   0   8        7.20       35.03     72.27 o
 -10   1   8       17.54        0.00     43.19 o
  -9   1   8        7.08       23.65     37.16 o
  -8   1   8      108.18       93.88     32.09 o
  -7   1   8      172.32      164.75     27.91 o
  -6   1   8      500.71      510.90     29.86 o
  -5   1   8     1431.29     1336.26     44.00 o
  -4   1   8     8166.67     7572.04    193.58 o
  -3   1   8      889.11      981.49     28.32 o
  -2   1   8     5083.83     5165.05    108.91 o
  -1   1   8     7304.35     4894.51    814.80 o
   0   1   8    10936.29    11013.63    248.42 o
   1   1   8     1127.58     1126.27     30.17 o
   2   1   8      781.25      873.73     87.64 o
   3   1   8      936.93     1049.92     70.21 o
   4   1   8      760.30      763.50     29.76 o
   5   1   8      678.43      661.34     31.20 o
   6   1   8      768.51      780.13     36.59 o
   7   1   8      425.28      460.61     43.29 o
   8   1   8        9.97        7.73     38.25 o
   9   1   8       32.07       19.28     43.42 o
 -10   2   8       35.03       25.08     42.81 o
  -9   2   8       38.57       65.23     37.22 o
  -8   2   8       48.99       69.50     32.03 o
  -7   2   8      118.82      101.95     34.43 o
  -6   2   8     1013.31      981.18     46.63 o
  -5   2   8     1784.87     1822.33     55.42 o
  -4   2   8     1290.70     1134.88     43.29 o
  -3   2   8      141.72      137.28     14.85 o
  -2   2   8      477.67      444.54     28.98 o
  -1   2   8     8629.77     8845.64    201.73 o
   0   2   8     1056.86     1125.36     46.56 o
   1   2   8    10390.66     9838.34    227.97 o
   2   2   8     3865.23     3587.59     86.43 o
   3   2   8     1717.61     1758.45     45.04 o
   4   2   8      916.48      960.37     45.64 o
   5   2   8      498.48      551.37     42.73 o
   6   2   8       56.07       69.41     29.39 o
   7   2   8      635.02      628.48     47.33 o
   8   2   8      105.56       82.43     38.75 o
   9   2   8       12.80        0.00     48.72 o
 -10   3   8       19.98        0.00     50.09 o
  -9   3   8       21.84        0.00     37.24 o
  -8   3   8        7.01        0.00     30.92 o
  -7   3   8      164.20      130.49     28.27 o
  -6   3   8       32.23       33.73     22.72 o
  -5   3   8      305.56      372.83     38.36 o
  -4   3   8      554.00      591.89     30.84 o
  -3   3   8     2689.76     2469.84     55.70 o
  -2   3   8      278.94      285.14     23.38 o
  -1   3   8     1653.30     1843.52     78.92 o
   0   3   8      775.15      800.26     27.69 o
   1   3   8     1168.83     1391.92     40.62 o
   2   3   8     5088.76     5237.61    126.23 o
   3   3   8     1009.30      945.11     32.91 o
   4   3   8      392.60      410.77     27.53 o
   5   3   8      788.16      922.42     48.79 o
   6   3   8      207.07      198.71     32.20 o
   7   3   8       19.45        0.00     33.57 o
   8   3   8       71.40       58.32     40.06 o
   9   3   8       36.41        0.00     58.29 o
 -10   4   8        0.42        0.00     58.00 o
  -9   4   8       39.18       69.60     75.66 o
  -8   4   8       60.83       94.89     39.61 o
  -7   4   8      238.06      263.49     51.44 o
  -6   4   8      207.72      219.91     31.11 o
  -5   4   8      179.28      170.63     51.26 o
  -4   4   8     1912.03     1775.63     69.45 o
  -3   4   8     1109.08     1079.63     32.68 o
  -2   4   8      140.65      152.43     36.07 o
  -1   4   8     3345.32     3486.57    121.28 o
   0   4   8     1863.07     1749.40     79.18 o
   1   4   8      651.87      647.56     27.09 o
   2   4   8     2293.49     2260.77     61.28 o
   3   4   8     1263.49     1240.64     46.52 o
   4   4   8     1260.07     1222.68     49.94 o
   5   4   8      447.25      460.97     33.43 o
   6   4   8      560.83      575.54     39.23 o
   7   4   8       38.51       23.24     35.26 o
   8   4   8       67.66       34.43     40.60 o
   9   4   8       45.46       43.87     94.99 o
  -9   5   8        9.90        0.00     42.38 o
  -8   5   8      108.01        8.56     37.96 o
  -7   5   8       49.71       35.61     32.93 o
  -6   5   8      257.93      312.50     47.00 o
  -5   5   8     1133.95     1125.34     68.40 o
  -4   5   8       78.19       73.82     22.63 o
  -3   5   8     1071.89     1069.16     58.08 o
  -2   5   8     1186.80     1202.35     49.65 o
  -1   5   8      494.25      600.35     33.40 o
   0   5   8     1801.64     1683.67     56.29 o
   1   5   8      775.56      820.05     37.69 o
   2   5   8      916.83      991.68     53.58 o
   3   5   8      635.76      725.23     40.07 o
   4   5   8      535.94      549.63     39.39 o
   5   5   8       42.18       90.10     34.00 o
   6   5   8      464.31      475.12     57.91 o
   7   5   8       37.34        0.00     43.02 o
   8   5   8       22.40       58.98     49.95 o
  -9   6   8        0.43        0.00     57.18 o
  -8   6   8       37.21        0.00     38.54 o
  -7   6   8       81.76       37.40     46.79 o
  -6   6   8       69.33       40.29     45.26 o
  -5   6   8       98.10      128.87     44.00 o
  -4   6   8      303.55      288.11     34.19 o
  -3   6   8     1226.41     1094.17     44.90 o
  -2   6   8      100.54      173.97     30.37 o
  -1   6   8      111.57       95.45     28.03 o
   0   6   8      170.87      169.83     28.87 o
   1   6   8       98.65       74.99     28.45 o
   2   6   8     1063.66     1081.82     46.70 o
   3   6   8      426.18      362.11     61.87 o
   4   6   8       76.15       87.64     32.83 o
   5   6   8       83.56      101.25     37.54 o
   6   6   8      101.16       83.17     41.65 o
   7   6   8       83.93       45.05     46.46 o
  -8   7   8        4.82        0.00     55.63 o
  -7   7   8        0.30        0.00     49.17 o
  -6   7   8       85.63       82.50     50.15 o
  -5   7   8       26.27       48.92     44.81 o
  -4   7   8        9.31        0.00     28.45 o
  -3   7   8       45.79       50.85     35.62 o
  -2   7   8      339.41      383.64     36.00 o
  -1   7   8      235.30      235.20     34.51 o
   0   7   8      169.36      233.32     34.13 o
   1   7   8      286.98      379.22     46.08 o
   2   7   8      107.19      111.42     32.63 o
   3   7   8       15.81       30.23     32.90 o
   4   7   8      104.89       84.87     36.25 o
   5   7   8       40.38        0.00     45.18 o
   6   7   8       44.87        0.00     48.92 o
   7   7   8       22.00        0.00     66.59 o
  -7   8   8        4.55        0.00     82.79 o
  -6   8   8        6.67       98.60     87.53 o
  -5   8   8       50.45       37.64     77.13 o
  -4   8   8        7.32        0.00     39.14 o
  -3   8   8       56.76        0.00     35.49 o
  -2   8   8       49.93      102.06     35.55 o
  -1   8   8       12.09        0.00     35.53 o
   0   8   8      151.83      158.78     39.75 o
   1   8   8       13.18        0.00     36.09 o
   2   8   8        2.96        0.00     36.89 o
   3   8   8      481.18      499.76     50.88 o
   4   8   8        8.27       23.56     44.32 o
   5   8   8        7.62        0.00     47.85 o
   6   8   8       22.68        0.00     53.50 o
  -5   9   8        0.65       82.79     93.24 o
  -4   9   8       39.66        0.00     44.64 o
  -3   9   8        1.76       14.23     44.47 o
  -2   9   8       79.23       53.70     44.04 o
  -1   9   8      168.91      110.52     44.75 o
   0   9   8       13.25        0.00     41.07 o
   1   9   8      256.92      272.54     65.87 o
   2   9   8       14.69        0.00     42.46 o
   3   9   8       23.45        7.84     47.11 o
   4   9   8       28.25       56.76     50.93 o
  -3  10   8        1.40        0.00     58.20 o
  -2  10   8       40.14        0.00     49.95 o
  -1  10   8       13.56        0.00     61.43 o
   0  10   8       41.96        0.00     46.92 o
   1  10   8       44.59       11.11     48.44 o
   2  10   8        6.53       35.01     89.64 o
 -10   0   9        1.48        0.00     63.05 o
  -9   0   9       44.15       33.46     53.88 o
  -8   0   9      203.14      190.50     48.76 o
  -7   0   9        2.29        0.00     36.53 o
  -6   0   9       13.41       25.16     30.58 o
  -5   0   9      346.47      420.36     35.14 o
  -4   0   9      477.74      447.86     32.56 o
  -3   0   9     2128.50     2050.88     82.05 o
  -2   0   9     7450.77     7308.32    216.47 o
  -1   0   9     6160.91     6095.49    182.75 o
   0   0   9       21.89       43.48     21.10 o
   1   0   9       39.35       44.69     18.15 o
   2   0   9     8463.51     9334.40    277.96 o
   3   0   9      949.05      841.65     42.28 o
   4   0   9     1069.42     1070.69     51.34 o
   5   0   9       32.20       20.59     32.06 o
   6   0   9       45.43       29.85     38.46 o
   7   0   9       14.04        0.00     43.15 o
   8   0   9      112.98      180.86     68.71 o
   9   0   9       25.34       13.80     58.43 o
 -10   1   9       22.82        0.00     48.83 o
  -9   1   9       34.97        0.00     37.40 o
  -8   1   9      183.64      229.99     36.98 o
  -7   1   9      207.72      206.45     29.41 o
  -6   1   9       59.44       30.84     22.18 o
  -5   1   9      340.12      347.37     23.70 o
  -4   1   9     1427.80     1455.23     94.29 o
  -3   1   9    10772.56    10783.15    363.58 o
  -2   1   9     5975.15     5869.30    134.11 o
  -1   1   9     1066.18      688.41    282.66 o
   0   1   9       26.94       25.01     10.63 o
   1   1   9      978.52      954.60     28.47 o
   2   1   9     7284.00     7304.94    155.26 o
   3   1   9     9907.09     9963.03    210.32 o
   4   1   9      725.97      765.91     36.98 o
   5   1   9       56.95       54.13     26.47 o
   6   1   9       49.76       45.09     28.13 o
   7   1   9      254.02      193.17     33.39 o
   8   1   9       64.85       23.37     36.24 o
   9   1   9       93.95       70.30     53.43 o
 -10   2   9        6.04        0.00     43.49 o
  -9   2   9        1.40        0.00     37.07 o
  -8   2   9      142.45      120.46     33.16 o
  -7   2   9      304.73      265.19     30.63 o
  -6   2   9      861.17      908.75     38.51 o
  -5   2   9      887.90      838.86     34.29 o
  -4   2   9      406.73      408.63     25.77 o
  -3   2   9      710.92      639.45     20.42 o
  -2   2   9     2723.71     2544.85     69.24 o
  -1   2   9     3990.26     3956.73    275.22 o
   0   2   9    14415.50    14629.36    336.44 o
   1   2   9     2400.39     2143.76     57.34 o
   2   2   9      249.37      224.85     16.07 o
   3   2   9      650.07      713.23     27.59 o
   4   2   9       23.49       25.52     19.99 o
   5   2   9      444.67      481.72     29.95 o
   6   2   9     1131.38     1043.71     42.47 o
   7   2   9      288.80      239.99     38.40 o
   8   2   9       86.95       73.50     40.40 o
   9   2   9        6.07        0.00     45.89 o
 -10   3   9        2.30       44.78     60.26 o
  -9   3   9       18.21       14.66     44.84 o
  -8   3   9       29.10        4.01     32.34 o
  -7   3   9        2.68        0.00     27.57 o
  -6   3   9     1159.05     1091.55     43.00 o
  -5   3   9      716.00      775.88     33.96 o
  -4   3   9      302.46      308.12     18.26 o
  -3   3   9     2439.53     2265.37     51.90 o
  -2   3   9     2053.18     2089.42     80.97 o
  -1   3   9     3156.89     3370.24     83.68 o
   0   3   9      367.29      423.71     22.14 o
   1   3   9     4871.97     5226.58    141.07 o
   2   3   9      146.02      168.23     20.08 o
   3   3   9      742.25      786.44     38.98 o
   4   3   9      558.70      561.94     31.99 o
   5   3   9      624.30      578.21     35.93 o
   6   3   9       75.35       44.66     32.17 o
   7   3   9      191.34      172.51     46.32 o
   8   3   9       70.11        0.00     41.30 o
   9   3   9       27.71        4.10     49.92 o
 -10   4   9       13.86        0.00     76.97 o
  -9   4   9        8.89        0.00     45.15 o
  -8   4   9       16.82        4.88     38.46 o
  -7   4   9       12.27       53.06     33.63 o
  -6   4   9      703.83      697.47     68.04 o
  -5   4   9      125.41      142.81     27.49 o
  -4   4   9       39.79       64.46     16.73 o
  -3   4   9      311.91      297.12     18.83 o
  -2   4   9     2435.22     2188.12     96.69 o
  -1   4   9      752.68      752.06     60.57 o
   0   4   9     3475.46     3434.16    122.40 o
   1   4   9      499.79      522.79     37.91 o
   2   4   9     1057.36      939.56     40.07 o
   3   4   9      116.18       95.31     22.25 o
   4   4   9      209.67      199.21     24.76 o
   5   4   9      547.36      609.03     39.31 o
   6   4   9      288.34      308.02     36.61 o
   7   4   9       62.39       11.24     37.13 o
   8   4   9       33.84        0.00     41.46 o
  -9   5   9       22.54        0.00     44.43 o
  -8   5   9       58.19       38.79     39.62 o
  -7   5   9       51.94       74.53     35.22 o
  -6   5   9      198.35      201.73     41.81 o
  -5   5   9      121.97       89.54     38.24 o
  -4   5   9      664.61      611.09     32.38 o
  -3   5   9      571.06      607.75     70.13 o
  -2   5   9     2186.97     2244.21     69.43 o
  -1   5   9      831.74      867.47     70.22 o
   0   5   9      280.60      382.90     49.67 o
   1   5   9      281.37      253.23     41.46 o
   2   5   9      443.28      490.87     43.96 o
   3   5   9      807.93      848.31     51.70 o
   4   5   9     1402.04     1528.81     61.09 o
   5   5   9       72.80       88.73     36.13 o
   6   5   9       50.60       94.69     41.38 o
   7   5   9       76.20       75.74     46.69 o
   8   5   9       50.95       34.86     52.75 o
  -8   6   9       19.10        0.00     53.79 o
  -7   6   9       32.26        9.44     48.29 o
  -6   6   9       63.05       10.53     43.05 o
  -5   6   9       20.38       56.38     42.52 o
  -4   6   9      383.33      333.15     34.55 o
  -3   6   9       40.82       36.83     29.71 o
  -2   6   9       10.79       29.98     27.47 o
  -1   6   9      328.72      295.74     32.47 o
   0   6   9      931.49      940.08     43.64 o
   1   6   9      411.76      449.69     36.53 o
   2   6   9        5.75        0.00     29.54 o
   3   6   9        4.76        0.00     30.25 o
   4   6   9       86.99       46.09     39.24 o
   5   6   9       23.10       10.59     37.98 o
   6   6   9      246.01      179.69     45.94 o
   7   6   9       28.89        0.00     47.73 o
  -8   7   9        1.68        0.00     54.37 o
  -7   7   9        1.74       11.55     51.26 o
  -6   7   9       31.29        0.00     47.02 o
  -5   7   9       88.52       87.59     47.61 o
  -4   7   9       97.24       54.74     30.31 o
  -3   7   9      232.46      240.37     34.57 o
  -2   7   9      285.63      285.50     35.39 o
  -1   7   9      147.62      199.38     34.49 o
   0   7   9       89.55       41.47     32.79 o
   1   7   9      523.59      495.94     48.19 o
   2   7   9      314.35      337.89     38.50 o
   3   7   9       86.72       57.29     35.03 o
   4   7   9       45.93        5.99     37.33 o
   5   7   9       98.08      141.28     43.17 o
   6   7   9        8.13        0.00     52.27 o
  -7   8   9        5.76        0.00     54.71 o
  -6   8   9       23.83       18.76     54.10 o
  -5   8   9       38.35       38.15     72.18 o
  -4   8   9       98.53      146.16     51.83 o
  -3   8   9        1.35       19.55     36.54 o
  -2   8   9       22.82        0.00     35.58 o
  -1   8   9      223.26      287.82     42.85 o
   0   8   9      156.31      116.31     58.49 o
   1   8   9      536.04      517.37     76.25 o
   2   8   9      101.76       42.62     41.06 o
   3   8   9        4.17        0.00     41.98 o
   4   8   9      144.96      140.93     61.64 o
   5   8   9       34.50        0.00     86.06 o
  -5   9   9       13.01        0.00     90.00 o
  -4   9   9       18.05        0.00     54.39 o
  -3   9   9       20.54       17.65     45.40 o
  -2   9   9       21.23        0.00     43.38 o
  -1   9   9       79.64       64.81     50.87 o
   0   9   9        4.06        0.00     43.42 o
   1   9   9       32.57       39.28     48.50 o
   2   9   9       46.21        0.00     44.43 o
   3   9   9       25.37       12.09     48.15 o
   4   9   9        7.26       80.79     52.35 o
  -3  10   9        3.83       41.52     52.14 o
  -2  10   9       18.73        0.00     50.04 o
  -1  10   9        5.78       22.25     49.90 o
   0  10   9       13.87        0.00     49.25 o
   1  10   9        2.46        0.00     49.44 o
   2  10   9       17.48        0.00     86.81 o
 -10   0  10       56.73        0.22     61.95 o
  -9   0  10        2.40        0.00     52.22 o
  -8   0  10       56.31       20.96     46.09 o
  -7   0  10       81.84      120.20     40.00 o
  -6   0  10       19.73       27.95     31.78 o
  -5   0  10     4605.54     3859.34    147.55 o
  -4   0  10     2944.29     3033.87    117.89 o
  -3   0  10      190.54      211.88     17.72 o
  -2   0  10       54.30       55.59     19.42 o
  -1   0  10      482.52      545.07     36.04 o
   0   0  10      779.94      737.87     44.60 o
   1   0  10     3522.28     3245.49    103.92 o
   2   0  10       32.76       31.92     26.62 o
   3   0  10      174.43      212.94     29.33 o
   4   0  10      468.99      477.64     39.49 o
   5   0  10       14.84        0.00     33.02 o
   6   0  10      848.01      716.06     54.66 o
   7   0  10       35.16        0.00     45.79 o
   8   0  10        9.51        0.00     52.94 o
   9   0  10       93.25       11.86     71.46 o
 -10   1  10       19.67        0.00     43.50 o
  -9   1  10       93.39      116.35     39.26 o
  -8   1  10       41.68       35.53     32.82 o
  -7   1  10      745.49      803.81     41.15 o
  -6   1  10      439.34      439.56     29.73 o
  -5   1  10      735.35      697.31     31.60 o
  -4   1  10      952.42      974.29     55.31 o
  -3   1  10      894.83      968.05    148.77 o
  -2   1  10      493.65      431.53     87.42 o
  -1   1  10     3955.51     3808.25    143.75 o
   0   1  10     1182.37     1098.34     31.25 o
   1   1  10     4311.45     3859.28     85.79 o
   2   1  10     2304.74     2222.47     54.42 o
   3   1  10       91.48      160.69     20.09 o
   4   1  10     1532.65     1381.47     43.01 o
   5   1  10      431.50      447.26     30.91 o
   6   1  10      471.16      498.88     35.46 o
   7   1  10      137.13       88.49     33.88 o
   8   1  10       34.82       21.75     37.94 o
   9   1  10        9.38        0.00     59.17 o
 -10   2  10       20.28        0.00     43.66 o
  -9   2  10        5.36        0.00     37.96 o
  -8   2  10       92.27       87.40     33.72 o
  -7   2  10      610.71      707.01     39.34 o
  -6   2  10      241.22      270.55     28.00 o
  -5   2  10     1177.13     1119.57     63.81 o
  -4   2  10      790.37      752.03     50.14 o
  -3   2  10     2940.09     3049.82     83.26 o
  -2   2  10     1356.90     1186.28     37.68 o
  -1   2  10     9634.32     9619.88    220.42 o
   0   2  10      190.87      210.90     19.31 o
   1   2  10     5917.31     5912.42    141.76 o
   2   2  10     1096.93     1044.53     35.69 o
   3   2  10      656.23      739.81     32.15 o
   4   2  10     1906.26     1823.23     51.01 o
   5   2  10     2140.83     2073.23     58.29 o
   6   2  10       72.79       68.28     29.50 o
   7   2  10       57.22        6.30     37.53 o
   8   2  10       30.08       18.05     42.63 o
   9   2  10       56.20       70.88     70.35 o
 -10   3  10       22.17       65.12     66.08 o
  -9   3  10       13.36        0.00     44.97 o
  -8   3  10      123.29       87.69     39.61 o
  -7   3  10       23.28       20.55     27.52 o
  -6   3  10      258.68      292.28     27.86 o
  -5   3  10      231.36      227.53     25.24 o
  -4   3  10      718.04      696.94     40.11 o
  -3   3  10      345.33      347.10     20.62 o
  -2   3  10     3472.52     3538.63     78.17 o
  -1   3  10     1613.19     1716.23     48.57 o
   0   3  10     2000.75     1815.53     57.32 o
   1   3  10     2603.25     2550.71     68.26 o
   2   3  10      142.94      115.43     21.06 o
   3   3  10      632.00      642.70     37.55 o
   4   3  10      151.59      139.77     26.52 o
   5   3  10      333.18      304.13     33.19 o
   6   3  10       43.03       21.24     33.71 o
   7   3  10      146.17       43.21     38.20 o
   8   3  10       22.66        0.00     42.48 o
  -9   4  10       44.39       31.49     48.60 o
  -8   4  10       10.37        0.00     39.81 o
  -7   4  10       91.88       90.59     36.01 o
  -6   4  10      104.97      113.39     31.93 o
  -5   4  10       97.79       65.29     26.87 o
  -4   4  10     2112.48     2018.64     60.28 o
  -3   4  10     1080.41     1099.71     34.46 o
  -2   4  10      951.03     1002.60     55.35 o
  -1   4  10      252.34      260.77     26.23 o
   0   4  10      291.10      358.73     29.57 o
   1   4  10     1394.40     1396.43     64.74 o
   2   4  10     1642.99     1568.35     49.73 o
   3   4  10     1909.40     1865.23     57.17 o
   4   4  10      474.71      444.29     32.16 o
   5   4  10       38.53        9.35     29.73 o
   6   4  10       41.17        4.58     34.61 o
   7   4  10      168.96      110.55     40.93 o
   8   4  10       28.63       61.57     51.10 o
  -9   5  10       30.34        9.44     46.73 o
  -8   5  10       34.34       59.14     42.23 o
  -7   5  10        7.15        6.13     64.03 o
  -6   5  10       42.55       84.59     32.10 o
  -5   5  10      273.57      216.36     43.60 o
  -4   5  10      356.03      362.30     35.33 o
  -3   5  10      300.61      374.51     63.05 o
  -2   5  10      894.65      941.90     66.69 o
  -1   5  10      163.42      166.93     29.49 o
   0   5  10     2606.26     2416.02     75.07 o
   1   5  10       41.97       56.17     27.46 o
   2   5  10     1456.15     1349.42     53.59 o
   3   5  10      599.46      593.53     41.79 o
   4   5  10      313.10      281.11     49.41 o
   5   5  10      680.47      591.61     49.50 o
   6   5  10      153.36       60.39     42.69 o
   7   5  10       26.66        0.00     55.99 o
   8   5  10       72.84       90.88     64.86 o
  -8   6  10        0.31       65.89     55.98 o
  -7   6  10      100.24      103.20     52.37 o
  -6   6  10       11.82       16.45     46.18 o
  -5   6  10      117.30       34.24     42.51 o
  -4   6  10       36.41       65.88     32.64 o
  -3   6  10      340.73      317.28     49.36 o
  -2   6  10      945.44      963.01    116.51 o
  -1   6  10      492.61      578.39     38.82 o
   0   6  10      263.88      245.85     33.56 o
   1   6  10      157.56      155.34     32.29 o
   2   6  10      578.87      548.76     51.80 o
   3   6  10      142.99      146.91     39.67 o
   4   6  10      426.54      428.67     43.48 o
   5   6  10      162.93      179.35     45.47 o
   6   6  10       54.64       24.25     47.14 o
   7   6  10       33.51       47.91     51.62 o
  -7   7  10       43.91       18.26     69.51 o
  -6   7  10       29.72        5.04     50.23 o
  -5   7  10       12.23       11.31     47.58 o
  -4   7  10       74.06      100.65     45.48 o
  -3   7  10       18.47        0.00     32.70 o
  -2   7  10      118.46      138.61     34.70 o
  -1   7  10      337.86      358.21     42.38 o
   0   7  10      180.74      152.71     35.66 o
   1   7  10      184.49      158.93     36.75 o
   2   7  10      306.92      322.51     40.70 o
   3   7  10      128.15       67.21     37.44 o
   4   7  10       35.19        2.56     46.70 o
   5   7  10       26.46        0.00     45.29 o
   6   7  10       26.23       11.61     49.28 o
  -6   8  10       20.65       31.63     55.92 o
  -5   8  10       25.05       45.19     54.93 o
  -4   8  10       42.85       65.77     46.48 o
  -3   8  10      514.39      539.63     55.29 o
  -2   8  10        5.82        0.00     36.37 o
  -1   8  10      187.99      199.80     40.35 o
   0   8  10       21.32       13.13     37.81 o
   1   8  10       31.37        0.00     37.87 o
   2   8  10       24.01        0.00     41.55 o
   3   8  10      162.14      150.74     49.55 o
   4   8  10        0.07        0.00     47.75 o
   5   8  10      100.94       62.68     56.85 o
  -5   9  10       20.81        0.00     91.39 o
  -4   9  10       22.28       65.47    108.53 o
  -3   9  10       18.02        0.00     45.86 o
  -2   9  10        3.70        0.00     44.86 o
  -1   9  10      146.95      118.66     47.04 o
   0   9  10        0.68        0.00     45.39 o
   1   9  10       24.35       33.43     45.76 o
   2   9  10        5.42        0.00     58.55 o
   3   9  10        7.02        0.00     46.99 o
   4   9  10       21.66       50.61     99.16 o
  -2  10  10        3.33        0.00     51.19 o
  -1  10  10       58.68       86.40     51.71 o
   0  10  10        0.12        0.00     49.84 o
   1  10  10       20.50       21.37     94.74 o
 -10   0  11        0.00        0.00     62.37 o
  -9   0  11      119.65      143.99     85.34 o
  -8   0  11       70.22       63.88     47.14 o
  -7   0  11     1163.76     1078.42     84.79 o
  -6   0  11        8.99       51.55     33.60 o
  -5   0  11       85.77       90.23     41.70 o
  -4   0  11     3412.77     3226.88    135.31 o
  -3   0  11      996.53      896.65     37.83 o
  -2   0  11     3784.49     3999.24    123.56 o
  -1   0  11     1809.05     1702.05     74.40 o
   0   0  11       27.11       30.99     21.42 o
   1   0  11      152.17      154.66     29.91 o
   2   0  11     4677.19     4396.31    138.66 o
   3   0  11        1.36       20.07     27.72 o
   4   0  11      985.60     1043.15     54.47 o
   5   0  11      188.42      159.89     40.37 o
   6   0  11       95.34        6.37     43.26 o
   7   0  11      178.09      182.09     52.52 o
   8   0  11      230.23      106.37     58.16 o
   9   0  11       10.06        0.00    101.51 o
 -10   1  11       10.39        0.00     45.04 o
  -9   1  11       85.33       87.48     40.16 o
  -8   1  11       12.27        0.00     32.64 o
  -7   1  11      217.17      217.54     30.95 o
  -6   1  11      303.60      343.04     28.52 o
  -5   1  11      311.07      309.92     24.95 o
  -4   1  11     1267.34     1221.56     41.59 o
  -3   1  11     6975.23     6973.72    136.10 o
  -2   1  11     6350.78     6225.91    143.63 o
  -1   1  11       10.60        8.23      7.84 o
   0   1  11      590.48      594.43     24.16 o
   1   1  11      212.77      246.16     19.19 o
   2   1  11     2699.17     2657.74     63.86 o
   3   1  11     1282.15     1249.96     51.17 o
   4   1  11     1065.92     1126.00     40.13 o
   5   1  11      369.36      391.90     31.87 o
   6   1  11      256.08      281.64     34.08 o
   7   1  11       35.68       22.90     35.12 o
   8   1  11      196.75      165.45     48.51 o
   9   1  11       87.56       46.76     65.02 o
 -10   2  11       28.92        0.00     44.72 o
  -9   2  11       30.32        0.00     47.75 o
  -8   2  11       36.83       44.37     33.66 o
  -7   2  11       36.34       50.99     28.62 o
  -6   2  11      856.07      836.01     48.61 o
  -5   2  11     1529.59     1496.84     49.84 o
  -4   2  11      304.77      311.61     22.73 o
  -3   2  11     1930.54     1832.72     45.88 o
  -2   2  11      365.85      365.13     25.85 o
  -1   2  11     3905.44     3874.06    154.95 o
   0   2  11      331.01      315.32     18.45 o
   1   2  11     1171.56     1155.82     33.74 o
   2   2  11       40.90       23.64     17.30 o
   3   2  11     2096.04     1976.27     52.57 o
   4   2  11       34.09        0.00     22.50 o
   5   2  11      471.36      455.00     37.27 o
   6   2  11      474.72      448.32     49.73 o
   7   2  11       14.52        0.00     39.43 o
   8   2  11       87.02        0.00     44.28 o
 -10   3  11       18.17        0.00     81.30 o
  -9   3  11       18.71        0.00     46.26 o
  -8   3  11       30.66       74.09     41.15 o
  -7   3  11      209.16      163.13     36.71 o
  -6   3  11      416.96      391.65     47.36 o
  -5   3  11      166.32      210.04     23.81 o
  -4   3  11     1510.82     1438.39     47.68 o
  -3   3  11     1182.71     1098.38     38.24 o
  -2   3  11      829.38      888.95     28.66 o
  -1   3  11     6772.46     7028.21    187.22 o
   0   3  11      673.19      719.02     31.21 o
   1   3  11     2515.10     2378.75     65.45 o
   2   3  11     1086.28     1086.27     40.21 o
   3   3  11      679.36      731.73     41.02 o
   4   3  11      587.64      588.25     37.75 o
   5   3  11     1119.18     1055.69     48.63 o
   6   3  11      100.37      103.66     36.67 o
   7   3  11      166.92       81.88     41.10 o
   8   3  11       72.15       26.47     45.46 o
  -9   4  11        1.38        0.00     46.84 o
  -8   4  11      128.17      140.74     43.30 o
  -7   4  11       70.40       64.30     36.27 o
  -6   4  11      266.03      222.47     40.62 o
  -5   4  11      358.35      365.98     46.32 o
  -4   4  11      815.15      754.74     32.86 o
  -3   4  11       95.48       70.15     21.91 o
  -2   4  11      808.38      769.91     42.54 o
  -1   4  11      629.72      700.17     36.55 o
   0   4  11     1594.88     1540.69     54.36 o
   1   4  11      749.82      815.07     48.03 o
   2   4  11      418.82      440.56     37.81 o
   3   4  11      754.62      768.52     44.27 o
   4   4  11       19.29        0.00     26.88 o
   5   4  11      300.62      247.77     40.17 o
   6   4  11       50.51       18.35     36.97 o
   7   4  11       88.19        5.98     41.04 o
   8   4  11       29.16        0.00     46.73 o
  -9   5  11        2.60        0.00     81.35 o
  -8   5  11       49.58       67.41     57.42 o
  -7   5  11       23.80        0.00     48.76 o
  -6   5  11        4.19       37.35     45.87 o
  -5   5  11        6.15        4.73     40.67 o
  -4   5  11      459.96      523.03     50.66 o
  -3   5  11      522.71      536.27     41.31 o
  -2   5  11      251.94      229.91     29.54 o
  -1   5  11      133.69      127.66     28.22 o
   0   5  11     1689.23     1637.45     76.50 o
   1   5  11      279.43      253.45     32.29 o
   2   5  11      451.75      481.74     46.21 o
   3   5  11      670.11      606.35     46.21 o
   4   5  11      160.23      171.68     38.98 o
   5   5  11        3.80       11.41     41.30 o
   6   5  11       80.17        9.73     45.58 o
   7   5  11        7.61       43.45     50.59 o
  -8   6  11        7.27        0.00     56.25 o
  -7   6  11       43.05        0.00     51.38 o
  -6   6  11       40.52      107.30     49.09 o
  -5   6  11       32.48       12.85     49.89 o
  -4   6  11       12.85        7.93     31.66 o
  -3   6  11      432.68      600.87     68.24 o
  -2   6  11      668.51      653.54     41.45 o
  -1   6  11       54.23       34.28     30.57 o
   0   6  11      725.14      826.15     45.93 o
   1   6  11      102.11       53.13     33.22 o
   2   6  11      315.61      274.93     40.33 o
   3   6  11      200.31      120.78     43.47 o
   4   6  11      194.28      104.57     40.63 o
   5   6  11      149.78       77.99     49.20 o
   6   6  11        0.06        0.00     49.00 o
   7   6  11        1.88        0.00     76.68 o
  -7   7  11        1.60        0.00     53.51 o
  -6   7  11        0.59       24.78     50.38 o
  -5   7  11      227.04      164.22     55.79 o
  -4   7  11       10.02       11.28     75.94 o
  -3   7  11       55.10        0.00     33.45 o
  -2   7  11       41.02       21.14     34.55 o
  -1   7  11      423.17      436.22     50.17 o
   0   7  11      204.56      253.64     45.00 o
   1   7  11       25.72       15.19     36.23 o
   2   7  11      138.95       82.75     38.56 o
   3   7  11       20.07        0.00     43.72 o
   4   7  11       37.41       27.06     43.10 o
   5   7  11      104.62      138.70     50.67 o
   6   7  11       80.17       51.10     59.84 o
  -6   8  11       20.57        0.92     57.14 o
  -5   8  11       13.92        0.00     84.08 o
  -4   8  11        9.22        0.00     65.47 o
  -3   8  11       19.89        0.00     38.63 o
  -2   8  11      101.85       69.43     40.08 o
  -1   8  11       50.36       67.23     40.20 o
   0   8  11      173.89      179.21     41.77 o
   1   8  11       31.60       22.30     40.89 o
   2   8  11       17.84        0.00     40.16 o
   3   8  11       28.00        0.00     46.04 o
   4   8  11       13.17        0.00     61.55 o
   5   8  11        3.12        0.00     97.67 o
  -5   9  11       18.26        0.00     93.86 o
  -4   9  11        1.20        0.00     83.92 o
  -3   9  11       30.77        0.00     47.22 o
  -2   9  11       12.92        0.00     45.75 o
  -1   9  11       50.09        0.00     45.99 o
   0   9  11       26.96        0.00     47.50 o
   1   9  11       54.38       27.44     47.84 o
   2   9  11       15.36        0.00     47.69 o
   3   9  11       22.50       59.81     65.31 o
  -1  10  11       14.26        0.00     52.52 o
   0  10  11       11.81        0.00     93.14 o
 -10   0  12       37.71       75.22     64.96 o
  -9   0  12       10.05        0.00     53.94 o
  -8   0  12       51.58        0.00     47.30 o
  -7   0  12       60.02      106.01     42.05 o
  -6   0  12      984.06      993.18     60.84 o
  -5   0  12     2206.12     2357.05     98.77 o
  -4   0  12       20.27       58.98     27.47 o
  -3   0  12      306.98      263.03     23.92 o
  -2   0  12      661.68      672.57     35.03 o
  -1   0  12        1.85       29.32     15.95 o
   0   0  12    18436.29    18979.46    555.59 o
   1   0  12     2330.57     2575.77     87.86 o
   2   0  12      284.29      254.63     32.24 o
   3   0  12       39.95        0.00     30.34 o
   4   0  12       34.75       27.09     34.13 o
   5   0  12      700.75      641.07     52.77 o
   6   0  12      642.32      615.55     56.82 o
   7   0  12      117.78      100.42     53.45 o
   8   0  12       25.87       57.55     74.38 o
 -10   1  12       20.86        0.00     44.14 o
  -9   1  12      192.05      202.08     41.44 o
  -8   1  12       12.14        0.00     32.62 o
  -7   1  12      125.87      146.34     30.22 o
  -6   1  12      323.76      346.57     30.02 o
  -5   1  12      555.51      584.50     64.63 o
  -4   1  12     1552.20     1475.08     48.21 o
  -3   1  12      701.05      642.96     37.70 o
  -2   1  12     3091.76     2949.01     72.88 o
  -1   1  12      158.90      194.93     23.22 o
   0   1  12      233.34      250.91     19.69 o
   1   1  12     1916.27     1769.20     46.83 o
   2   1  12     1483.15     1588.24     61.23 o
   3   1  12      876.07      941.20     36.09 o
   4   1  12     1377.00     1358.62     45.29 o
   5   1  12      113.45       66.71     32.20 o
   6   1  12      152.45      160.63     34.30 o
   7   1  12      199.89      144.20     43.32 o
   8   1  12      105.84      111.09     48.09 o
 -10   2  12       26.45        0.00     51.07 o
  -9   2  12       82.09       21.69     39.77 o
  -8   2  12       25.23       16.94     33.84 o
  -7   2  12      188.15      178.64     30.94 o
  -6   2  12      231.16      214.52     27.53 o
  -5   2  12       63.83       59.06     21.88 o
  -4   2  12     1910.03     1843.93     57.13 o
  -3   2  12      268.31      306.20     29.62 o
  -2   2  12      425.31      468.58     28.18 o
  -1   2  12     3144.20     3025.42    107.39 o
   0   2  12      862.49      857.64     28.86 o
   1   2  12     2661.91     2453.82    112.09 o
   2   2  12      103.98       77.36     19.73 o
   3   2  12       28.38        0.00     25.56 o
   4   2  12      800.32      788.65     61.20 o
   5   2  12       97.02      112.06     34.25 o
   6   2  12       23.07        0.00     35.87 o
   7   2  12       79.17       58.07     42.55 o
   8   2  12        3.42        0.00     49.65 o
  -9   3  12        9.18       13.05     49.82 o
  -8   3  12      363.42      359.19     47.96 o
  -7   3  12      120.51      132.11     37.49 o
  -6   3  12      440.70      475.81     52.49 o
  -5   3  12      740.89      775.22     36.31 o
  -4   3  12      139.41      131.59     21.16 o
  -3   3  12     2114.56     1878.45    107.90 o
  -2   3  12      891.97      948.78     46.99 o
  -1   3  12      560.29      654.56     30.48 o
   0   3  12       53.90       46.72     20.48 o
   1   3  12     1227.20     1282.12     44.47 o
   2   3  12      282.33      304.05     28.25 o
   3   3  12     3267.45     3079.12     94.59 o
   4   3  12      918.20      989.23     45.69 o
   5   3  12      279.97      265.26     37.00 o
   6   3  12       85.56        4.48     37.38 o
   7   3  12       64.42        0.00     42.41 o
   8   3  12      101.05       53.25     52.77 o
  -9   4  12       21.60       61.04     49.81 o
  -8   4  12       26.30        9.50     43.44 o
  -7   4  12       64.63       27.51     37.67 o
  -6   4  12      230.48      219.25     35.71 o
  -5   4  12      337.24      341.61     46.71 o
  -4   4  12       57.04       16.48     37.05 o
  -3   4  12       96.63       87.66     27.27 o
  -2   4  12     1058.37     1005.92     50.19 o
  -1   4  12      637.56      659.52     48.73 o
   0   4  12     1043.85     1134.71     55.46 o
   1   4  12     2171.09     2304.98     75.10 o
   2   4  12       65.54        4.92     29.13 o
   3   4  12      370.73      348.02     38.45 o
   4   4  12      165.47      124.24     36.92 o
   5   4  12      117.19       92.70     41.68 o
   6   4  12      243.67      163.95     48.55 o
   7   4  12       50.14        0.00     48.56 o
  -8   5  12        4.06        0.00     58.53 o
  -7   5  12      119.32       41.93     65.34 o
  -6   5  12      124.49      142.67     49.57 o
  -5   5  12       13.02       45.36     53.62 o
  -4   5  12      639.76      520.37     82.49 o
  -3   5  12      494.33      540.94     46.56 o
  -2   5  12      237.97      254.02     31.50 o
  -1   5  12      279.27      267.28     54.02 o
   0   5  12       49.93       41.41     30.00 o
   1   5  12      516.87      519.31     48.25 o
   2   5  12      359.44      373.08     40.28 o
   3   5  12       82.99      105.96     35.99 o
   4   5  12       58.09       14.74     38.44 o
   5   5  12       28.12       13.89     42.84 o
   6   5  12       41.58       24.12     48.83 o
   7   5  12      124.01       80.37     55.33 o
  -8   6  12       38.63        0.00     58.37 o
  -7   6  12       14.14        0.00     53.69 o
  -6   6  12        8.70       16.70     58.80 o
  -5   6  12      128.45      104.61     49.09 o
  -4   6  12      356.65      340.09     78.32 o
  -3   6  12      189.26      189.39     40.80 o
  -2   6  12      668.88      719.53     44.02 o
  -1   6  12      154.89      183.07     34.63 o
   0   6  12      330.42      352.13     38.58 o
   1   6  12      383.62      368.82     59.22 o
   2   6  12      509.99      437.87     50.67 o
   3   6  12       25.75        0.00     37.59 o
   4   6  12      216.91      205.24     45.72 o
   5   6  12       24.22       38.65     48.17 o
   6   6  12       36.12        0.00     50.44 o
  -7   7  12       43.05       33.59     56.73 o
  -6   7  12       34.52       71.28     55.56 o
  -5   7  12        4.00        0.00     49.86 o
  -4   7  12       57.40       11.81     60.78 o
  -3   7  12       65.16       20.67     36.30 o
  -2   7  12      588.61      588.71     72.44 o
  -1   7  12       66.03       97.69     38.09 o
   0   7  12        1.50        0.00     36.52 o
   1   7  12       78.23       30.56     38.66 o
   2   7  12       64.19       31.66     41.74 o
   3   7  12      207.44      119.66     51.23 o
   4   7  12      154.91      169.00     47.73 o
   5   7  12       25.19       35.83     51.30 o
  -6   8  12        6.37        0.00     55.86 o
  -5   8  12        7.89        0.00     91.03 o
  -4   8  12        5.68      138.29     67.82 o
  -3   8  12       49.73       44.88     48.96 o
  -2   8  12       61.62       14.82     40.39 o
  -1   8  12        3.96        0.00     44.81 o
   0   8  12       41.26        6.47     42.79 o
   1   8  12        4.68        4.27     41.86 o
   2   8  12      123.03       62.73     44.46 o
   3   8  12        6.41        0.00     46.54 o
   4   8  12       32.56       16.55     56.07 o
  -4   9  12       10.48        0.00     91.18 o
  -3   9  12        6.53        0.00    140.43 o
  -2   9  12        7.55        0.00     47.96 o
  -1   9  12       41.68       32.84     49.71 o
   0   9  12       13.00        0.00     48.78 o
   1   9  12       24.51        0.00     49.67 o
   2   9  12       51.37        9.15     53.15 o
 -10   0  13       22.64        0.00     90.75 o
  -9   0  13       10.82        0.00     55.74 o
  -8   0  13       75.23       95.53     49.37 o
  -7   0  13      275.93      271.86     48.39 o
  -6   0  13      285.46      365.97     46.29 o
  -5   0  13      372.25      363.72     44.85 o
  -4   0  13     2674.22     2679.74    108.95 o
  -3   0  13      484.97      436.96     48.97 o
  -2   0  13     2675.07     2748.37     91.10 o
  -1   0  13     1585.32     1413.85     69.23 o
   0   0  13      139.02      247.66     29.97 o
   1   0  13     2054.26     1947.16     72.32 o
   2   0  13     2700.08     2599.94     91.77 o
   3   0  13       16.06       66.05     34.26 o
   4   0  13     3049.23     2943.49    106.16 o
   5   0  13      941.87      949.51     61.73 o
   6   0  13        0.23        0.00     47.82 o
   7   0  13      361.68      337.09     61.16 o
   8   0  13        0.60       19.76     80.13 o
 -10   1  13       10.65        0.00     44.54 o
  -9   1  13      194.38      124.52     49.36 o
  -8   1  13      464.89      434.63     40.32 o
  -7   1  13       79.36       81.27     30.97 o
  -6   1  13      140.43      136.64     27.97 o
  -5   1  13      242.85      272.77     27.01 o
  -4   1  13      181.36      170.99     22.74 o
  -3   1  13      996.76      926.44     39.74 o
  -2   1  13     5402.99     5129.77    111.62 o
  -1   1  13      233.69      238.04     24.06 o
   0   1  13     2049.97     2176.02     54.65 o
   1   1  13      673.40      749.71     30.75 o
   2   1  13     2700.12     2480.69     62.34 o
   3   1  13      594.70      642.30     33.25 o
   4   1  13      449.17      491.98     33.52 o
   5   1  13       17.38        0.00     30.40 o
   6   1  13      110.45       97.02     39.42 o
   7   1  13      310.59      241.21     46.67 o
   8   1  13       72.10       43.28     49.89 o
 -10   2  13       18.01        0.00     87.22 o
  -9   2  13        2.74        0.00     39.05 o
  -8   2  13       43.91       83.14     35.08 o
  -7   2  13      358.37      384.47     35.77 o
  -6   2  13      737.41      701.81     38.01 o
  -5   2  13      119.13      129.12     24.29 o
  -4   2  13      771.07      752.19     40.31 o
  -3   2  13     1683.70     1576.62     49.60 o
  -2   2  13       78.73      114.18     17.13 o
  -1   2  13      177.55      209.74     24.96 o
   0   2  13      240.75      289.21     21.21 o
   1   2  13     1900.68     1757.12     66.53 o
   2   2  13       90.01       80.46     26.34 o
   3   2  13     1492.75     1367.35     50.84 o
   4   2  13       40.30        0.00     30.82 o
   5   2  13       39.69       62.71     35.33 o
   6   2  13       53.78        0.00     38.49 o
   7   2  13       23.67        0.00     43.88 o
   8   2  13       53.37        0.00     52.79 o
  -9   3  13       32.91       82.89     50.23 o
  -8   3  13      125.32       57.06     43.83 o
  -7   3  13       66.70       78.89     37.95 o
  -6   3  13        6.13       22.37     32.19 o
  -5   3  13     1372.05     1290.28     55.12 o
  -4   3  13      666.21      717.33     82.11 o
  -3   3  13       23.57       43.72     31.35 o
  -2   3  13      755.04      807.82     38.06 o
  -1   3  13     2338.90     2332.44     72.70 o
   0   3  13       74.87       46.74     22.73 o
   1   3  13     2355.24     2378.71     67.55 o
   2   3  13     1193.00     1090.48     43.97 o
   3   3  13      218.22      203.09     35.48 o
   4   3  13      323.20      325.22     36.12 o
   5   3  13       72.67       53.10     36.38 o
   6   3  13      161.40       89.12     41.24 o
   7   3  13      116.53       82.73     46.51 o
   8   3  13       75.70        2.32     54.55 o
  -9   4  13        2.53        0.00     65.05 o
  -8   4  13        4.53        0.00     62.48 o
  -7   4  13        1.02       11.45     50.23 o
  -6   4  13      358.65      385.80     54.27 o
  -5   4  13     1042.75      937.18     66.12 o
  -4   4  13       36.68       43.76     39.55 o
  -3   4  13     1404.12     1358.48     58.68 o
  -2   4  13      783.95      797.00     48.01 o
  -1   4  13     1882.86     1880.69     75.80 o
   0   4  13      144.31      199.13     31.75 o
   1   4  13      649.70      742.96     43.66 o
   2   4  13      129.81      131.81     34.14 o
   3   4  13      141.74       64.82     35.59 o
   4   4  13      770.45      665.42     59.29 o
   5   4  13      415.18      377.55     48.57 o
   6   4  13        4.00        7.18     48.94 o
   7   4  13       30.93        9.06     53.66 o
  -8   5  13       19.44        0.00     60.59 o
  -7   5  13      111.40       53.68     54.83 o
  -6   5  13      238.73      217.77     52.38 o
  -5   5  13      152.05      140.63     48.41 o
  -4   5  13      450.61      413.62     78.06 o
  -3   5  13      671.75      703.91     49.17 o
  -2   5  13      153.65      145.43     31.99 o
  -1   5  13      516.98      489.41     38.20 o
   0   5  13      659.00      669.74     74.78 o
   1   5  13      210.13      175.37     42.28 o
   2   5  13      275.04      258.86     39.69 o
   3   5  13      126.25       91.38     39.15 o
   4   5  13      169.09      152.67     43.11 o
   5   5  13       43.02        0.00     45.57 o
   6   5  13       30.59        0.00     50.03 o
   7   5  13        4.56        0.00     75.60 o
  -7   6  13        2.77        0.00     55.90 o
  -6   6  13      146.34      165.41     55.30 o
  -5   6  13      269.04      132.24     51.11 o
  -4   6  13      512.81      437.82     84.60 o
  -3   6  13      154.63      106.82     41.56 o
  -2   6  13      241.15      227.50     37.15 o
  -1   6  13      423.55      466.62     49.01 o
   0   6  13       25.92       24.21     34.76 o
   1   6  13      267.41      255.40     39.89 o
   2   6  13      385.28      285.05     50.39 o
   3   6  13      297.75      226.76     44.45 o
   4   6  13      105.33       78.05     46.35 o
   5   6  13       45.30        0.00     51.01 o
   6   6  13       30.93        0.00     55.19 o
  -7   7  13       26.24       33.21     60.24 o
  -6   7  13       45.57       60.13     57.33 o
  -5   7  13       18.09       48.14     79.50 o
  -4   7  13      138.52       98.97     89.82 o
  -3   7  13       37.24        3.30     43.38 o
  -2   7  13       33.50       91.54     55.08 o
  -1   7  13        9.36       19.82     38.10 o
   0   7  13      287.85      376.19     44.43 o
   1   7  13       89.10       72.25     43.36 o
   2   7  13       59.26       96.66     68.46 o
   3   7  13       73.09       43.48     46.45 o
   4   7  13        3.02        9.24     47.61 o
   5   7  13       24.75        2.54     54.06 o
  -6   8  13        1.18        0.00     91.29 o
  -5   8  13       47.67      125.94     77.59 o
  -4   8  13      101.54        7.33     70.72 o
  -3   8  13       34.97       50.49     50.76 o
  -2   8  13        3.20        0.00     41.12 o
  -1   8  13       26.67        0.00     42.06 o
   0   8  13       24.44        0.00     44.36 o
   1   8  13       45.05       77.45     44.93 o
   2   8  13        5.27        0.00     45.05 o
   3   8  13        1.59        0.00     55.24 o
  -4   9  13        8.18        0.00     75.64 o
  -3   9  13        7.43       32.59     87.66 o
  -2   9  13       14.66       39.59     50.15 o
  -1   9  13       12.88        8.69     51.40 o
   0   9  13       78.51        9.71     65.97 o
   1   9  13       10.96       15.06     53.86 o
 -10   0  14       37.62       65.72     66.36 o
  -9   0  14       23.58       83.72    101.33 o
  -8   0  14      275.32      281.18     55.54 o
  -7   0  14       78.47       45.09     49.43 o
  -6   0  14     1139.43     1063.77     64.74 o
  -5   0  14      496.08      456.97     44.51 o
  -4   0  14        2.67        8.17     31.06 o
  -3   0  14      133.38      120.28     31.95 o
  -2   0  14       10.57        0.00     27.29 o
  -1   0  14      967.88     1097.61     90.04 o
   0   0  14     9642.51    10475.56    313.98 o
   1   0  14      479.20      561.87     60.62 o
   2   0  14      855.52      977.06     77.01 o
   3   0  14      204.57      206.40     39.95 o
   4   0  14      224.10      247.81     45.18 o
   5   0  14      625.22      536.96     55.64 o
   6   0  14      750.57      659.89     63.05 o
   7   0  14       60.57        0.00     74.60 o
   8   0  14       41.67        5.51    115.59 o
 -10   1  14       65.59       14.53     63.26 o
  -9   1  14        6.17        0.00     41.04 o
  -8   1  14       83.47       23.12     36.48 o
  -7   1  14      306.98      325.60     48.22 o
  -6   1  14      367.08      360.32     32.16 o
  -5   1  14      525.60      550.27     55.19 o
  -4   1  14     1470.25     1376.15     48.42 o
  -3   1  14      120.84      126.38     23.16 o
  -2   1  14     1064.69     1239.96     49.71 o
  -1   1  14     3820.28     3857.01    107.04 o
   0   1  14     2253.98     2232.14     56.98 o
   1   1  14      316.05      389.18     26.34 o
   2   1  14     1888.37     1845.34     51.74 o
   3   1  14      430.34      415.07     31.58 o
   4   1  14      414.23      466.28     39.55 o
   5   1  14      554.84      572.80     45.45 o
   6   1  14      288.60      228.42     44.73 o
   7   1  14       96.02       16.65     47.06 o
   8   1  14       26.18       17.65     65.43 o
  -9   2  14        2.53        0.00     49.35 o
  -8   2  14       98.07       39.78     36.23 o
  -7   2  14      288.34      332.04     35.75 o
  -6   2  14      259.19      274.17     31.08 o
  -5   2  14      881.04      883.60     39.97 o
  -4   2  14      605.46      529.27     42.90 o
  -3   2  14      387.65      388.29     28.24 o
  -2   2  14        4.54       16.39     17.71 o
  -1   2  14      883.42      927.88     40.26 o
   0   2  14     1534.94     1541.78     50.06 o
   1   2  14     1782.24     1708.72     60.88 o
   2   2  14     1861.22     1893.59     60.77 o
   3   2  14     1031.43     1063.93     55.20 o
   4   2  14      208.08      166.25     35.70 o
   5   2  14      152.31       58.53     38.85 o
   6   2  14        9.13        0.00     55.94 o
   7   2  14      164.49      140.70     54.43 o
  -9   3  14       46.57        0.00     49.57 o
  -8   3  14       58.22       32.48     44.26 o
  -7   3  14       10.90       39.68     38.32 o
  -6   3  14      161.83      113.39     34.80 o
  -5   3  14      436.52      492.91     38.79 o
  -4   3  14     1269.30     1152.65     70.01 o
  -3   3  14     2125.59     2012.23     96.61 o
  -2   3  14        1.30        0.00     24.57 o
  -1   3  14      734.35      811.65     42.40 o
   0   3  14      435.59      471.00     36.68 o
   1   3  14      109.93      127.51     27.40 o
   2   3  14     1124.67     1135.92     47.44 o
   3   3  14     1519.29     1394.18     60.73 o
   4   3  14       38.56       20.91     34.04 o
   5   3  14       94.47       90.83     38.19 o
   6   3  14       30.06        4.55     42.65 o
   7   3  14       16.60       24.26     47.50 o
  -8   4  14      109.03       70.11     61.16 o
  -7   4  14      190.02      207.71     57.24 o
  -6   4  14       88.11       33.88     48.58 o
  -5   4  14      286.14      311.80     50.77 o
  -4   4  14      214.51      218.36     67.60 o
  -3   4  14     1088.38     1179.56     75.31 o
  -2   4  14      217.51      159.91     89.59 o
  -1   4  14      717.61      866.14     64.05 o
   0   4  14      541.04      573.78     45.28 o
   1   4  14      376.68      446.33     44.32 o
   2   4  14     1015.04     1021.62     53.81 o
   3   4  14      484.77      433.51     62.98 o
   4   4  14      102.25       22.71     40.89 o
   5   4  14       36.23       15.89     46.84 o
   6   4  14      120.39      121.61     52.87 o
   7   4  14       16.70        0.00    109.77 o
  -8   5  14        8.34        0.00     63.17 o
  -7   5  14       43.79       16.42     57.16 o
  -6   5  14      130.85      172.03     54.62 o
  -5   5  14       81.11       98.49     49.21 o
  -4   5  14        0.22       96.49     67.65 o
  -3   5  14      938.77     1032.40     58.53 o
  -2   5  14      916.74      926.59     55.00 o
  -1   5  14      153.32      159.61     58.06 o
   0   5  14      893.78      838.20     57.64 o
   1   5  14      207.76      204.96     38.68 o
   2   5  14      106.51       50.52     52.90 o
   3   5  14       67.43        0.00     39.37 o
   4   5  14       96.29       92.32     44.73 o
   5   5  14       72.64       40.65     48.93 o
   6   5  14      126.64      107.37     56.96 o
  -7   6  14       34.84       96.43     61.88 o
  -6   6  14       48.68       37.10     55.38 o
  -5   6  14        6.71       43.72     49.19 o
  -4   6  14       55.51       59.89     78.67 o
  -3   6  14       24.95       23.50     41.12 o
  -2   6  14       87.44      102.75     36.85 o
  -1   6  14      463.79      569.43     45.15 o
   0   6  14       36.72       61.70     37.73 o
   1   6  14       73.83       39.08     46.98 o
   2   6  14      141.19       85.60     42.24 o
   3   6  14       92.16       34.06     45.09 o
   4   6  14        1.77       28.33     48.52 o
   5   6  14       11.56        0.00     50.78 o
   6   6  14       27.47        0.00    124.13 o
  -6   7  14       74.74       88.82     94.99 o
  -5   7  14       18.44       88.30     84.64 o
  -4   7  14       77.29        0.00     95.89 o
  -3   7  14      254.22      241.93     50.74 o
  -2   7  14       64.62       49.61     39.03 o
  -1   7  14       33.38       43.25     40.46 o
   0   7  14       92.33      134.13     42.87 o
   1   7  14      223.49      197.81     45.17 o
   2   7  14        1.19       24.87     52.35 o
   3   7  14       92.11       22.22     47.38 o
   4   7  14       72.88       28.07     51.50 o
   5   7  14       30.56       84.08    136.29 o
  -5   8  14       19.96        0.00     74.39 o
  -4   8  14        9.70       52.61    104.44 o
  -3   8  14       48.32       49.97     52.68 o
  -2   8  14      190.61      190.32     45.72 o
  -1   8  14        5.73        6.79     45.13 o
   0   8  14       37.60       51.34     46.68 o
   1   8  14       11.30       29.06     47.57 o
   2   8  14        2.65        1.56     58.47 o
   3   8  14      234.25      180.99     55.11 o
  -3   9  14        0.03       47.54     80.21 o
  -2   9  14       22.70       17.91     48.57 o
  -1   9  14       21.58        7.44     53.27 o
   0   9  14       42.59       31.07     54.27 o
   1   9  14       69.60      141.30     70.90 o
  -9   0  15       38.78        0.00     59.27 o
  -8   0  15       69.77      109.15     54.87 o
  -7   0  15        0.04       24.46     45.98 o
  -6   0  15        7.01        0.00     39.79 o
  -5   0  15        1.20        0.00     35.66 o
  -4   0  15        5.57        0.00     32.66 o
  -3   0  15      883.20      890.03     56.37 o
  -2   0  15     3724.63     3655.84    119.02 o
  -1   0  15      605.85      648.43     50.80 o
   0   0  15       42.38      112.19     31.69 o
   1   0  15      408.45      461.83     41.26 o
   2   0  15     3028.70     2721.58     97.58 o
   3   0  15        6.96        9.57     39.03 o
   4   0  15      417.93      494.23     52.39 o
   5   0  15       82.01       22.55     49.21 o
   6   0  15       75.28       94.61    135.36 o
   7   0  15        0.46        0.00     78.41 o
  -9   1  15        1.23        0.00     42.56 o
  -8   1  15       42.35       22.05     38.10 o
  -7   1  15      288.42      247.94     35.55 o
  -6   1  15      293.93      314.42     33.36 o
  -5   1  15      351.80      340.58     30.80 o
  -4   1  15      702.80      679.62     75.87 o
  -3   1  15     2494.00     2407.59     72.49 o
  -2   1  15      786.39      889.61     35.77 o
  -1   1  15      446.73      429.36     27.81 o
   0   1  15       39.36       23.08     21.61 o
   1   1  15      777.81      856.93     36.00 o
   2   1  15     1578.30     1487.25     52.80 o
   3   1  15     2131.70     2033.56     66.01 o
   4   1  15      222.98      254.78     38.06 o
   5   1  15       37.66        0.00     39.24 o
   6   1  15        3.83        0.00     43.94 o
   7   1  15       29.47        0.00     49.11 o
  -9   2  15       59.03        0.00     50.15 o
  -8   2  15       12.99        0.00     44.70 o
  -7   2  15       80.22       46.28     32.62 o
  -6   2  15      521.52      511.98     37.19 o
  -5   2  15      653.62      695.61     56.99 o
  -4   2  15      129.09       85.51     28.80 o
  -3   2  15      581.35      695.26     46.61 o
  -2   2  15      996.12      995.81     39.69 o
  -1   2  15     1316.28     1403.94     48.00 o
   0   2  15     4855.82     5052.54    126.24 o
   1   2  15     2398.89     2375.86     77.61 o
   2   2  15       67.42       39.08     30.22 o
   3   2  15      373.09      333.58     37.65 o
   4   2  15      179.44      190.42     38.63 o
   5   2  15      682.52      622.16     49.31 o
   6   2  15      664.50      594.28     52.45 o
   7   2  15      179.06      165.92     51.44 o
  -9   3  15        0.24        0.00     50.13 o
  -8   3  15       25.16       27.46     45.52 o
  -7   3  15      223.36      183.52     56.38 o
  -6   3  15      153.15      133.20     49.92 o
  -5   3  15       65.03      116.02     44.74 o
  -4   3  15      707.67      612.04     78.84 o
  -3   3  15      713.95      766.51     66.89 o
  -2   3  15      433.25      504.32     39.03 o
  -1   3  15      107.04      110.20     30.65 o
   0   3  15      268.15      302.78     34.90 o
   1   3  15      316.15      385.73     38.93 o
   2   3  15       29.10        3.87     33.98 o
   3   3  15      817.69      746.58     72.42 o
   4   3  15      145.10      126.27     38.16 o
   5   3  15       17.26        0.00     39.39 o
   6   3  15       26.76       16.03     44.83 o
   7   3  15       42.20        0.00     54.15 o
  -8   4  15       29.44       14.51     61.95 o
  -7   4  15       94.17       73.06    105.75 o
  -6   4  15       97.80       69.61     53.07 o
  -5   4  15      198.46      144.99     49.50 o
  -4   4  15      560.27      510.28     82.39 o
  -3   4  15       85.24      131.23     50.23 o
  -2   4  15     1330.78     1262.87     80.85 o
  -1   4  15      511.48      602.23     42.25 o
   0   4  15     1224.30     1316.00     55.73 o
   1   4  15      182.40      244.13     61.57 o
   2   4  15      126.04      177.21     39.88 o
   3   4  15       96.54       83.46     41.09 o
   4   4  15      221.63      147.03     44.97 o
   5   4  15      294.53      208.78     52.61 o
   6   4  15      120.58       26.06     54.88 o
  -8   5  15       12.82       20.70     85.78 o
  -7   5  15       71.55       28.56     58.90 o
  -6   5  15       73.54       44.87    105.50 o
  -5   5  15      622.26      443.12    125.20 o
  -4   5  15      159.60      192.32     57.19 o
  -3   5  15      152.11      105.49     56.81 o
  -2   5  15      340.06      384.48     46.76 o
  -1   5  15      349.84      313.00     47.13 o
   0   5  15      258.78      271.10     42.03 o
   1   5  15      304.08      347.45     44.47 o
   2   5  15      114.00       95.88     46.28 o
   3   5  15       18.22       10.87     42.83 o
   4   5  15      413.23      393.92     52.66 o
   5   5  15      186.66       93.88     53.48 o
   6   5  15        4.76        0.00     57.15 o
  -7   6  15       39.23       19.91     62.55 o
  -6   6  15      135.42       17.82     56.70 o
  -5   6  15       81.95        1.96     81.50 o
  -4   6  15       79.53       77.14     63.59 o
  -3   6  15       85.71      120.80     62.82 o
  -2   6  15       27.25       21.64     36.45 o
  -1   6  15      149.34      135.27     58.56 o
   0   6  15      252.58      286.11     51.93 o
   1   6  15       13.41       30.30     42.68 o
   2   6  15       51.77       17.07     45.08 o
   3   6  15        0.23        2.09     47.54 o
   4   6  15       52.54        2.58     51.01 o
   5   6  15       13.58        0.00     52.96 o
  -6   7  15       31.97        0.00     91.29 o
  -5   7  15      108.99      179.12     73.59 o
  -4   7  15       11.20        0.00     74.32 o
  -3   7  15       34.38      109.26     69.78 o
  -2   7  15       11.77        0.00     40.50 o
  -1   7  15      117.19      138.40     43.44 o
   0   7  15       71.08      102.34     56.33 o
   1   7  15      591.77      616.51     65.85 o
   2   7  15      134.02       26.31     48.99 o
   3   7  15        0.92       18.70     51.04 o
   4   7  15       13.29        0.00     52.38 o
  -5   8  15       28.40      103.49    116.67 o
  -4   8  15       37.39       62.44     77.29 o
  -3   8  15       35.66        0.00     75.46 o
  -2   8  15       12.26        0.00     45.26 o
  -1   8  15      204.08      159.21     49.10 o
   0   8  15        2.23        0.00     47.29 o
   1   8  15      219.17      262.96     56.45 o
   2   8  15      120.59      152.85     64.93 o
   3   8  15       12.69        0.00    127.22 o
  -2   9  15       12.25       86.79    124.83 o
  -1   9  15       31.32       48.86     60.97 o
   0   9  15        9.47       35.95     68.26 o
  -9   0  16       21.34        0.00     61.62 o
  -8   0  16        0.18        0.00     54.04 o
  -7   0  16      120.32      186.93     52.05 o
  -6   0  16        1.66       43.26     42.79 o
  -5   0  16     2083.60     1686.09     83.36 o
  -4   0  16      347.54      450.74     63.23 o
  -3   0  16       72.66       56.60     37.76 o
  -2   0  16     1190.35     1247.48     56.41 o
  -1   0  16      226.84      294.47     72.96 o
   0   0  16       96.03      199.29     35.96 o
   1   0  16     2614.55     2497.35     91.52 o
   2   0  16      295.76      335.27     58.27 o
   3   0  16        5.37        0.00     40.89 o
   4   0  16       47.43       32.08     59.70 o
   5   0  16       17.40        0.00     64.05 o
   6   0  16      228.28      190.18    168.24 o
   7   0  16        2.23       75.57    229.27 o
  -9   1  16       68.72       31.11     44.00 o
  -8   1  16        9.51        0.00     37.92 o
  -7   1  16       77.50       50.01     34.78 o
  -6   1  16      316.89      286.27     33.92 o
  -5   1  16       82.14      116.55     29.06 o
  -4   1  16      566.17      548.86     57.31 o
  -3   1  16      316.02      336.32     31.71 o
  -2   1  16      544.97      670.07     31.50 o
  -1   1  16     2272.80     2330.74     91.64 o
   0   1  16     2019.81     2100.76     64.09 o
   1   1  16     1841.32     1952.60     72.59 o
   2   1  16     1659.32     1692.06     58.06 o
   3   1  16      162.66      180.48     36.18 o
   4   1  16      842.36      695.00     47.24 o
   5   1  16      173.45      194.55     44.40 o
   6   1  16       86.49       76.06     47.21 o
   7   1  16      100.48      100.68     67.27 o
  -9   2  16        6.17        0.00     51.26 o
  -8   2  16       17.11        0.00     44.96 o
  -7   2  16       44.75        0.60     40.23 o
  -6   2  16      262.97      297.82     34.17 o
  -5   2  16      260.57      282.24     32.01 o
  -4   2  16      995.09      999.37     88.11 o
  -3   2  16      782.41      744.98     49.77 o
  -2   2  16      729.46      779.58     43.80 o
  -1   2  16     3381.25     3305.85     99.53 o
   0   2  16      197.61      213.75     29.68 o
   1   2  16     1674.54     1626.00     62.54 o
   2   2  16      188.78      222.61     35.80 o
   3   2  16      170.11      126.42     36.65 o
   4   2  16      384.27      329.68     42.77 o
   5   2  16      647.10      639.78     52.76 o
   6   2  16        8.92        0.00     46.43 o
   7   2  16       39.49        0.00     56.17 o
  -8   3  16      101.60       64.03     61.54 o
  -7   3  16       31.58       54.73     96.49 o
  -6   3  16       64.79        0.00     72.80 o
  -5   3  16      266.18      184.37     49.86 o
  -4   3  16      180.90      103.46     59.67 o
  -3   3  16      191.19      231.31     50.85 o
  -2   3  16     2106.26     2065.92     69.68 o
  -1   3  16       13.90       42.54     30.64 o
   0   3  16      295.00      295.12     37.78 o
   1   3  16     1156.71     1210.51     55.88 o
   2   3  16      294.88      308.32     41.41 o
   3   3  16      139.16      113.57     50.29 o
   4   3  16       62.98        0.00     43.48 o
   5   3  16        3.06        0.00     41.69 o
   6   3  16      140.69       79.85     48.39 o
  -8   4  16        5.62        0.00     63.72 o
  -7   4  16       16.62        5.84     57.62 o
  -6   4  16       29.18       58.76     54.38 o
  -5   4  16       28.81       48.89     48.93 o
  -4   4  16      824.81      822.15     71.06 o
  -3   4  16      352.90      372.01     58.96 o
  -2   4  16      237.48      172.75     46.42 o
  -1   4  16       52.90       28.68     34.37 o
   0   4  16       38.71       61.92     35.46 o
   1   4  16      378.40      373.05     42.95 o
   2   4  16      453.70      554.12     52.89 o
   3   4  16      419.94      341.45     47.74 o
   4   4  16       31.16        1.37     46.86 o
   5   4  16        8.14        0.00     51.46 o
   6   4  16       35.11       45.71     57.32 o
  -7   5  16       52.51       77.66     63.89 o
  -6   5  16       48.35        2.01     57.16 o
  -5   5  16        2.90       13.39     78.41 o
  -4   5  16      256.39      270.11     63.16 o
  -3   5  16        4.59        0.00     56.30 o
  -2   5  16      160.42      194.43     41.90 o
  -1   5  16      129.18      156.51     38.75 o
   0   5  16      576.73      645.76     50.29 o
   1   5  16      112.79      181.86     43.90 o
   2   5  16     1085.89     1088.17     87.36 o
   3   5  16       45.31       23.03     46.69 o
   4   5  16      126.31      167.98     52.41 o
   5   5  16       97.39       27.45     54.82 o
  -6   6  16        8.47       35.19     59.25 o
  -5   6  16       92.17      166.81     68.69 o
  -4   6  16       50.63       65.27     84.26 o
  -3   6  16      157.49      145.68     66.40 o
  -2   6  16      140.99      100.04     83.96 o
  -1   6  16       79.92      101.21     50.17 o
   0   6  16      144.52      175.97     67.40 o
   1   6  16        8.51        0.63     44.34 o
   2   6  16      367.97      232.93     60.15 o
   3   6  16      114.94       86.41     51.57 o
   4   6  16       97.49       56.98     55.27 o
  -5   7  16       21.32       34.79     74.95 o
  -4   7  16       38.64        7.91     72.78 o
  -3   7  16        6.34        0.00     70.94 o
  -2   7  16       60.72       97.62     52.34 o
  -1   7  16      336.44      372.06     49.75 o
   0   7  16      102.80       84.68     57.30 o
   1   7  16       21.19        0.00     48.16 o
   2   7  16       91.93       71.32     51.36 o
   3   7  16       32.02        0.00     53.34 o
   4   7  16       55.85      151.22    130.26 o
  -4   8  16        8.56       36.81    125.01 o
  -3   8  16      128.52      203.99     81.44 o
  -2   8  16        7.26       95.04     57.77 o
  -1   8  16       58.95       69.55     49.63 o
   0   8  16        6.17        0.00     49.71 o
   1   8  16        4.08       53.82     95.89 o
   2   8  16       67.52       43.95     79.94 o
  -9   0  17       43.73       23.13     79.32 o
  -8   0  17       27.19       51.02     56.62 o
  -7   0  17      161.91      174.47     52.50 o
  -6   0  17       48.42        0.00     43.99 o
  -5   0  17      236.71      135.78     67.73 o
  -4   0  17     1395.65     1237.51     71.14 o
  -3   0  17      219.52      217.12     45.95 o
  -2   0  17      678.02      694.29     47.79 o
  -1   0  17     1807.93     1751.79    106.81 o
   0   0  17        3.04       50.79     36.96 o
   1   0  17      130.70      143.96     40.00 o
   2   0  17     1926.06     1900.50     79.97 o
   3   0  17       90.77       54.45     56.48 o
   4   0  17      441.49      416.74     98.27 o
   5   0  17      203.73       60.65     71.90 o
   6   0  17        2.81        0.00    113.91 o
  -9   1  17       16.26        0.00     43.28 o
  -8   1  17       34.07       43.50     40.16 o
  -7   1  17       75.03       61.06     35.90 o
  -6   1  17       22.64       28.10     31.93 o
  -5   1  17       71.22       46.96     30.21 o
  -4   1  17      119.58      123.69     29.93 o
  -3   1  17     1547.44     1606.28     57.82 o
  -2   1  17     1720.39     1755.22     64.23 o
  -1   1  17      224.98      215.05     28.92 o
   0   1  17     1074.36     1136.11     47.37 o
   1   1  17     1059.30     1189.78     50.33 o
   2   1  17      788.63      838.93     56.39 o
   3   1  17      687.66      789.51     47.71 o
   4   1  17      776.42      756.14     50.64 o
   5   1  17      113.63       54.71     43.81 o
   6   1  17       35.56        1.94     55.02 o
  -9   2  17        9.58        0.00     61.48 o
  -8   2  17      167.00      199.98     57.73 o
  -7   2  17       68.51       61.11     43.46 o
  -6   2  17      107.12      118.70     52.50 o
  -5   2  17       75.83       10.84     46.06 o
  -4   2  17      162.88      161.33     51.05 o
  -3   2  17      985.38      991.50     71.75 o
  -2   2  17      196.46      201.59     34.90 o
  -1   2  17     1822.70     1824.40     85.03 o
   0   2  17      255.20      256.69     30.42 o
   1   2  17     1304.75     1268.05     85.69 o
   2   2  17      404.07      394.82     39.68 o
   3   2  17      308.75      355.09     42.58 o
   4   2  17       99.08      117.47     42.99 o
   5   2  17      138.52      149.01     46.78 o
   6   2  17      107.81       64.63     48.51 o
  -8   3  17        6.36        0.00     91.54 o
  -7   3  17       82.46       41.46     70.98 o
  -6   3  17      285.82      352.70     59.66 o
  -5   3  17       24.05        3.81     68.79 o
  -4   3  17      214.47      197.53     54.83 o
  -3   3  17      662.47      610.91     90.52 o
  -2   3  17      344.49      418.80     75.44 o
  -1   3  17     2095.61     2056.31     71.50 o
   0   3  17       95.45       58.96     35.07 o
   1   3  17      581.58      502.04     68.65 o
   2   3  17       71.61       66.10     39.82 o
   3   3  17      357.95      331.67     48.46 o
   4   3  17       65.86       70.29     47.64 o
   5   3  17      365.94      235.29     56.72 o
   6   3  17      110.25      108.97     58.23 o
  -8   4  17       43.69      119.86     92.06 o
  -7   4  17       36.21       72.10     60.87 o
  -6   4  17      274.61      240.36     60.77 o
  -5   4  17      154.37      143.60     81.04 o
  -4   4  17       16.47        8.77     86.14 o
  -3   4  17       95.81       76.29     56.44 o
  -2   4  17       96.71        2.40     59.34 o
  -1   4  17       79.32      150.75     39.22 o
   0   4  17      486.23      585.46     47.69 o
   1   4  17      270.52      318.64     43.44 o
   2   4  17      180.72      194.96     45.26 o
   3   4  17      216.49      179.78     61.10 o
   4   4  17        0.71        0.00     49.00 o
   5   4  17      145.59      177.91     57.18 o
   6   4  17       19.98        0.00    121.71 o
  -7   5  17       13.08        0.00     65.12 o
  -6   5  17       80.43      139.65     62.46 o
  -5   5  17       21.53        0.00     90.69 o
  -4   5  17      239.81      209.58     72.98 o
  -3   5  17       23.57       24.27     61.02 o
  -2   5  17      660.73      631.61     57.06 o
  -1   5  17      225.23      168.47     43.89 o
   0   5  17      262.46      220.88     44.99 o
   1   5  17      214.99      196.97     59.37 o
   2   5  17       78.30       59.42     57.48 o
   3   5  17      226.56      238.31     53.13 o
   4   5  17      232.79      211.48     55.39 o
   5   5  17       16.64        0.00     56.67 o
  -6   6  17       65.00       80.99     96.07 o
  -5   6  17       18.60       38.29     67.96 o
  -4   6  17       82.60       97.15     70.63 o
  -3   6  17       95.58       69.34     67.48 o
  -2   6  17      200.35       91.23     68.00 o
  -1   6  17        0.53        9.78     43.87 o
   0   6  17      700.65      678.61     71.77 o
   1   6  17       16.50        0.00     47.59 o
   2   6  17      123.64      128.31     52.62 o
   3   6  17      153.44      169.74     55.76 o
   4   6  17      150.30       85.74     57.57 o
  -5   7  17       95.00        0.00     75.55 o
  -4   7  17       31.64        0.00     73.87 o
  -3   7  17       62.43       46.32     74.98 o
  -2   7  17       24.54       32.28     72.65 o
  -1   7  17       22.07       37.65     57.12 o
   0   7  17      291.92      272.44     53.94 o
   1   7  17        8.74        3.75     50.89 o
   2   7  17       21.77        0.00     52.80 o
   3   7  17       29.24        0.00    129.95 o
  -3   8  17       46.45      165.12    132.58 o
  -2   8  17       43.30       50.33     58.09 o
  -1   8  17        8.53      118.66    133.05 o
   0   8  17       38.91        0.00     81.24 o
   1   8  17       78.46      157.13     68.67 o
  -9   0  18       36.30        0.00     64.55 o
  -8   0  18       18.76        0.00     56.45 o
  -7   0  18        0.11        0.00     51.43 o
  -6   0  18       24.70        0.00     47.47 o
  -5   0  18      547.46      579.99     75.90 o
  -4   0  18       39.03       21.56     44.48 o
  -3   0  18        1.33       23.16     71.54 o
  -2   0  18       12.83       23.20     45.61 o
  -1   0  18      275.46      296.28     40.87 o
   0   0  18     9720.22     9756.04    296.69 o
   1   0  18        0.16       44.81     53.81 o
   2   0  18       13.25        0.00     85.42 o
   3   0  18       59.25       66.54     60.81 o
   4   0  18      258.46      239.35    121.85 o
   5   0  18       24.65       38.95     71.97 o
   6   0  18      538.26      446.10    114.36 o
  -8   1  18       36.76       91.88     41.63 o
  -7   1  18      249.09      213.95     39.64 o
  -6   1  18      143.65      102.29     34.86 o
  -5   1  18      297.37      313.22     47.77 o
  -4   1  18      285.80      336.09     36.17 o
  -3   1  18      459.20      470.01     47.80 o
  -2   1  18     1575.47     1687.95     74.71 o
  -1   1  18      705.70      726.51     39.98 o
   0   1  18      224.06      296.88     35.07 o
   1   1  18      182.74      241.61     35.66 o
   2   1  18      619.24      782.79     63.70 o
   3   1  18      162.26      111.74     39.43 o
   4   1  18      369.98      367.07     53.10 o
   5   1  18       74.05       72.86     51.83 o
   6   1  18        3.42       49.58     69.56 o
  -8   2  18        4.53        0.00     60.49 o
  -7   2  18       28.58       47.78     56.88 o
  -6   2  18       55.83       26.85     53.83 o
  -5   2  18      255.51      269.85     75.07 o
  -4   2  18      180.33      114.55     53.30 o
  -3   2  18      232.22      262.49     56.55 o
  -2   2  18      197.42      271.21     57.05 o
  -1   2  18      838.01     1088.60    102.49 o
   0   2  18      221.04      267.30     39.68 o
   1   2  18      774.88      766.66     44.86 o
   2   2  18       24.29       63.49     37.58 o
   3   2  18       12.07       26.99     39.81 o
   4   2  18      331.42      321.37     47.02 o
   5   2  18      162.70      176.90     49.94 o
   6   2  18        0.83        0.00     55.42 o
  -8   3  18      153.60      118.63    128.31 o
  -7   3  18       42.63       98.55     62.29 o
  -6   3  18       94.08       95.15     57.52 o
  -5   3  18      100.86       69.92     75.63 o
  -4   3  18       14.55       74.40     64.05 o
  -3   3  18     1313.64     1290.55     87.78 o
  -2   3  18      102.54      217.55     58.11 o
  -1   3  18      320.62      338.67     41.18 o
   0   3  18      117.78      168.72     39.62 o
   1   3  18      324.80      365.16     44.69 o
   2   3  18        6.13       26.62     42.40 o
   3   3  18     1665.92     1553.90     84.26 o
   4   3  18      182.98      191.53     51.23 o
   5   3  18      151.79       57.68     54.45 o
   6   3  18       20.84        0.00    119.24 o
  -7   4  18       10.37       33.43     64.77 o
  -6   4  18       68.00       97.77     61.01 o
  -5   4  18      117.94       43.32     63.14 o
  -4   4  18       24.57        0.00     58.17 o
  -3   4  18        8.75        5.63     58.42 o
  -2   4  18      117.96      140.60     61.34 o
  -1   4  18      285.87      220.88     42.05 o
   0   4  18      346.44      380.69     46.36 o
   1   4  18     1383.52     1401.59     94.65 o
   2   4  18       50.14       83.81     46.30 o
   3   4  18        8.93        0.00     49.38 o
   4   4  18       54.59       23.07     52.73 o
   5   4  18       28.08       62.76     57.67 o
  -7   5  18       15.04        0.00     90.62 o
  -6   5  18       13.58        0.00     87.94 o
  -5   5  18        2.71        0.00     63.19 o
  -4   5  18      140.99       82.96     65.89 o
  -3   5  18        3.53        0.00     62.98 o
  -2   5  18       42.23       38.14     63.35 o
  -1   5  18      149.13      181.99     45.66 o
   0   5  18       65.92       43.19     44.69 o
   1   5  18      211.88      210.84     57.58 o
   2   5  18      150.63      181.14     50.50 o
   3   5  18       67.09      120.73     85.69 o
   4   5  18       16.68        0.00     64.67 o
  -5   6  18       20.01        0.00     70.86 o
  -4   6  18       83.12       54.09     71.34 o
  -3   6  18       54.03      101.81     73.45 o
  -2   6  18      442.21      446.84     77.60 o
  -1   6  18        5.93        0.00     45.47 o
   0   6  18      180.98      211.16     59.10 o
   1   6  18      116.83      209.09     53.77 o
   2   6  18      113.22      126.16     54.53 o
   3   6  18       51.10       93.21     57.01 o
  -4   7  18       78.61       46.31     77.12 o
  -3   7  18       11.94        0.00     73.39 o
  -2   7  18      158.39       91.96     77.52 o
  -1   7  18       67.49       79.46     50.98 o
   0   7  18        2.04       52.39     53.39 o
   1   7  18       11.84       26.96     54.00 o
   2   7  18       71.96       23.82     80.61 o
  -1   8  18       70.40       90.50     87.89 o
  -8   0  19        0.37        0.00     68.19 o
  -7   0  19      414.70      523.91     66.47 o
  -6   0  19      297.96      267.09     65.93 o
  -5   0  19        0.51        4.43     50.16 o
  -4   0  19      997.88     1074.07     74.40 o
  -3   0  19       54.23        0.00     47.67 o
  -2   0  19      742.43      903.07     68.43 o
  -1   0  19      129.09      184.41     53.96 o
   0   0  19        7.14      260.04     61.09 o
   1   0  19      249.75      337.66     63.43 o
   2   0  19      186.82      225.28     66.13 o
   3   0  19       86.73      137.39     65.38 o
   4   0  19      599.39      493.34     82.44 o
   5   0  19      160.30       65.79    152.09 o
  -8   1  19      217.07      129.19     50.92 o
  -7   1  19      127.10      145.32     40.13 o
  -6   1  19       31.99       20.30     52.74 o
  -5   1  19      195.90       84.30     45.52 o
  -4   1  19       28.16       38.95     42.89 o
  -3   1  19       65.43       93.74     51.84 o
  -2   1  19     1650.50     1610.42    114.27 o
  -1   1  19        9.13       78.14     32.16 o
   0   1  19       50.29       57.17     32.84 o
   1   1  19       17.15       55.78     34.39 o
   2   1  19     1041.99     1090.64     54.45 o
   3   1  19      108.17        0.00     46.11 o
   4   1  19       75.72       80.37     49.59 o
   5   1  19       27.79        3.51     53.18 o
   6   1  19      105.30      121.72    124.86 o
  -8   2  19       14.06       25.79     64.75 o
  -7   2  19      171.15      141.71     62.79 o
  -6   2  19      333.63      279.47     61.70 o
  -5   2  19      390.43      328.05     63.71 o
  -4   2  19      294.36      264.78     60.59 o
  -3   2  19      226.59      319.54     91.31 o
  -2   2  19      186.56      103.69     55.22 o
  -1   2  19      133.90      193.43     39.60 o
   0   2  19      107.00      102.44     38.65 o
   1   2  19      350.59      495.60     47.52 o
   2   2  19      214.12      187.51     39.82 o
   3   2  19      449.57      501.57     47.84 o
   4   2  19       15.53       14.27     45.07 o
   5   2  19       74.09       35.43     48.35 o
  -7   3  19       91.75      113.44     64.31 o
  -6   3  19       11.57       21.98     82.17 o
  -5   3  19       60.21      149.35     91.34 o
  -4   3  19      228.77      226.24    113.45 o
  -3   3  19       16.18      119.79     60.52 o
  -2   3  19      144.45       91.14     58.59 o
  -1   3  19      661.06      678.35     49.32 o
   0   3  19      173.19      211.50     44.06 o
   1   3  19      568.34      755.35    100.68 o
   2   3  19      463.86      520.19     53.24 o
   3   3  19      145.82      121.65     51.04 o
   4   3  19      181.59      172.50     53.61 o
   5   3  19      112.31       18.77     63.79 o
  -7   4  19       46.97        0.00     90.67 o
  -6   4  19       41.38        0.00     86.70 o
  -5   4  19      229.00      264.03     68.06 o
  -4   4  19       47.21        1.84     62.90 o
  -3   4  19      184.09       86.55     64.62 o
  -2   4  19      131.08      130.37     63.48 o
  -1   4  19     1090.17     1039.02     68.27 o
   0   4  19      155.68      127.14     44.21 o
   1   4  19      276.79      300.17     48.41 o
   2   4  19       67.62       51.31     49.00 o
   3   4  19       54.66        0.00     51.19 o
   4   4  19      182.56      100.67     56.24 o
   5   4  19      136.20      309.90    125.99 o
  -6   5  19       43.38       39.85     73.54 o
  -5   5  19       25.03       76.68     69.47 o
  -4   5  19      168.01      173.54     72.02 o
  -3   5  19       34.09        0.00     66.25 o
  -2   5  19       54.47       80.46     65.95 o
  -1   5  19      322.98      344.17     49.76 o
   0   5  19      200.32      225.11     50.44 o
   1   5  19       70.42      133.07     56.34 o
   2   5  19       65.73      145.06     61.96 o
   3   5  19       36.03       26.42     55.26 o
   4   5  19       51.71       19.00    114.97 o
  -5   6  19       11.38        0.00     75.71 o
  -4   6  19       50.20       32.25     75.43 o
  -3   6  19      104.13        0.00     73.25 o
  -2   6  19       63.42      104.48    135.10 o
  -1   6  19      131.53      132.50     50.10 o
   0   6  19       15.41        0.00     50.32 o
   1   6  19       15.74        0.00     50.97 o
   2   6  19      157.71      207.61     57.79 o
  -3   7  19       49.66       50.35     77.80 o
  -2   7  19       35.22       79.68     77.45 o
  -1   7  19       36.54       55.58    100.85 o
   0   7  19      171.62      266.82     58.63 o
   1   7  19       24.53       93.92     71.77 o
  -8   0  20       42.77       52.30     89.87 o
  -7   0  20       26.17       13.04     57.53 o
  -6   0  20      732.83      747.97     92.84 o
  -5   0  20      198.45      134.40     55.61 o
  -4   0  20      106.12        0.00     52.76 o
  -3   0  20      467.48      324.85     96.18 o
  -2   0  20       33.82       10.50     82.84 o
  -1   0  20       48.95       97.48     61.84 o
   0   0  20     1838.76     1905.80    105.10 o
   1   0  20        5.12       27.80     75.22 o
   2   0  20       71.53      149.87     63.50 o
   3   0  20        7.73       84.26     68.62 o
   4   0  20      186.87      273.36     77.50 o
   5   0  20      105.18      152.88     82.30 o
  -8   1  20        3.52       31.74     71.64 o
  -7   1  20       50.65       93.45     61.75 o
  -6   1  20       52.23       26.57     74.45 o
  -5   1  20      352.12      276.73     60.75 o
  -4   1  20     1044.07     1068.49     66.92 o
  -3   1  20       42.60       35.78     49.15 o
  -2   1  20      257.37      378.84     53.81 o
  -1   1  20      419.01      575.75     42.46 o
   0   1  20      287.47      365.74     39.51 o
   1   1  20       24.76        0.00     40.91 o
   2   1  20      141.64      254.78     53.21 o
   3   1  20      186.67      189.38     50.26 o
   4   1  20       85.41       88.79     51.66 o
   5   1  20      254.53      234.30     59.20 o
  -7   2  20       52.36      108.10     83.49 o
  -6   2  20      169.01      119.45     84.29 o
  -5   2  20      208.46      182.37     63.65 o
  -4   2  20      250.55      242.78     62.67 o
  -3   2  20       23.16        0.00     57.38 o
  -2   2  20       57.26       84.19     58.57 o
  -1   2  20      804.95      836.47     52.82 o
   0   2  20      262.25      248.73     63.13 o
   1   2  20      457.14      558.17     81.57 o
   2   2  20      656.65      593.07     54.40 o
   3   2  20      109.49      125.79     49.75 o
   4   2  20        9.35       40.26     61.16 o
  -7   3  20        0.56        0.00     83.56 o
  -6   3  20       44.45       34.86     86.40 o
  -5   3  20      180.58      225.59     67.86 o
  -4   3  20       99.33       66.14     67.42 o
  -3   3  20     1157.98     1040.00     85.63 o
  -2   3  20       49.08       29.57     59.40 o
  -1   3  20       77.72       73.62     48.24 o
   0   3  20      128.86      133.80     43.49 o
   1   3  20       27.73      104.69     45.63 o
   2   3  20      161.98      213.84     49.42 o
   3   3  20      210.83      244.41     53.97 o
   4   3  20       42.81       83.68     55.16 o
  -6   4  20       62.73       73.40     72.96 o
  -5   4  20      100.28      143.38     69.73 o
  -4   4  20       70.13       94.87     69.84 o
  -3   4  20      263.43      286.03     71.60 o
  -2   4  20      197.32      200.96     65.64 o
  -1   4  20      302.24      394.96     57.03 o
   0   4  20      279.87      283.27     71.24 o
   1   4  20       61.61      106.42     59.85 o
   2   4  20      150.76      142.31     50.95 o
   3   4  20      296.72      306.94     57.33 o
   4   4  20       56.82       30.48     64.54 o
  -5   5  20      166.05      109.34     75.01 o
  -4   5  20       27.07       49.89     71.27 o
  -3   5  20      278.48      193.22     74.94 o
  -2   5  20       26.43      130.67     69.96 o
  -1   5  20       39.50       77.12     53.84 o
   0   5  20      131.28       96.71     50.55 o
   1   5  20      169.05      239.57     60.08 o
   2   5  20       67.14      100.70     54.68 o
   3   5  20       46.45       38.06     66.42 o
  -4   6  20       78.59       99.82     77.52 o
  -3   6  20      106.10       56.35     76.68 o
  -2   6  20       39.52       85.52     75.25 o
  -1   6  20       34.37       70.68     60.26 o
   0   6  20       96.29      101.79     54.92 o
   1   6  20       64.68       48.83     56.16 o
   2   6  20       75.71       56.30     65.74 o
  -7   0  21        2.34        0.00     76.30 o
  -6   0  21       16.82        0.00     97.67 o
  -5   0  21       90.81      126.97     92.99 o
  -4   0  21        0.32        0.00     91.96 o
  -3   0  21      582.57      604.81    110.81 o
  -2   0  21      373.92      369.59    100.10 o
  -1   0  21        4.19       32.02     88.87 o
   0   0  21        6.49      104.60     59.95 o
   1   0  21      142.85      225.10     66.24 o
   2   0  21       61.56        0.00     64.90 o
   3   0  21        4.52       68.18    106.42 o
   4   0  21      112.97      143.99     77.71 o
  -7   1  21       94.89       11.58     83.67 o
  -6   1  21       19.95       55.50     68.19 o
  -5   1  21       33.36        0.00     58.09 o
  -4   1  21      385.66      382.11     65.62 o
  -3   1  21      640.24      610.08     71.41 o
  -2   1  21      461.41      512.97     73.18 o
  -1   1  21      194.66      280.55     67.66 o
   0   1  21       83.81      188.78     45.49 o
   1   1  21       64.32      118.30     50.31 o
   2   1  21      338.88      386.17     51.96 o
   3   1  21      461.63      523.69     61.06 o
   4   1  21      323.66      374.36     68.45 o
  -7   2  21       15.92        0.00     87.32 o
  -6   2  21      142.55      148.47     68.96 o
  -5   2  21       72.64       75.41     65.38 o
  -4   2  21       23.27       35.80     62.46 o
  -3   2  21      181.25      177.98     65.02 o
  -2   2  21      962.27      814.28     76.24 o
  -1   2  21       90.90      160.27     60.71 o
   0   2  21      376.06      421.53     47.49 o
   1   2  21      615.08      642.99     54.50 o
   2   2  21       75.77       46.93     46.54 o
   3   2  21       27.82      103.64     61.59 o
   4   2  21        0.15       55.05     64.33 o
  -7   3  21       64.67      127.33     97.62 o
  -6   3  21      152.93       60.52     71.63 o
  -5   3  21       72.44        4.02     66.37 o
  -4   3  21       66.00       40.66     67.37 o
  -3   3  21      234.68      311.31     70.07 o
  -2   3  21      105.04      198.95     63.96 o
  -1   3  21      165.61      254.53     66.02 o
   0   3  21       65.86       37.70     49.03 o
   1   3  21      241.22      206.84     48.96 o
   2   3  21       42.73      104.35     50.75 o
   3   3  21      121.39      169.15     55.55 o
   4   3  21        6.28      117.50     83.47 o
  -6   4  21        1.35        0.00     94.58 o
  -5   4  21      166.59       63.01     73.44 o
  -4   4  21        1.10      162.15     73.16 o
  -3   4  21       53.66       39.73     69.87 o
  -2   4  21      276.95      277.22     70.63 o
  -1   4  21      183.49      223.38     91.73 o
   0   4  21      234.71      165.82     49.14 o
   1   4  21      108.27      165.06     51.12 o
   2   4  21      132.42      158.01     54.03 o
   3   4  21       25.57        0.00     62.80 o
  -5   5  21       81.27        0.00    100.19 o
  -4   5  21       83.47      193.63     97.72 o
  -3   5  21       50.16      107.79     75.29 o
  -2   5  21      318.49      238.91     75.69 o
  -1   5  21      166.06      147.29     73.69 o
   0   5  21       36.57       52.89     53.20 o
   1   5  21      224.62      171.78     55.79 o
   2   5  21       49.03        0.00     86.64 o
  -3   6  21       48.81      151.01    102.25 o
  -2   6  21       20.31       98.86    113.04 o
  -1   6  21       75.01      126.08     97.00 o
   0   6  21      113.80      134.92     63.93 o
   1   6  21       96.93        0.00     82.27 o
  -6   0  22       58.16      113.32    104.21 o
  -5   0  22      299.24      222.95    105.40 o
  -4   0  22      219.93      255.84    105.65 o
  -3   0  22       18.52       13.39     95.92 o
  -2   0  22       20.81       14.78     91.96 o
  -1   0  22      136.17      141.08    100.30 o
   0   0  22       45.44       57.27     65.02 o
   1   0  22      548.66      613.11     80.21 o
   2   0  22        1.63        0.00     71.54 o
   3   0  22      223.67      200.68     77.70 o
   4   0  22       25.01       66.84     85.03 o
  -7   1  22       49.97       14.93     89.18 o
  -6   1  22       35.08        8.35     66.05 o
  -5   1  22       31.62        0.00     64.73 o
  -4   1  22      155.82      214.32    153.74 o
  -3   1  22       57.54      254.50    105.75 o
  -2   1  22       29.90        0.00     92.47 o
  -1   1  22      248.27      366.34    107.87 o
   0   1  22      403.24      519.72     53.18 o
   1   1  22      178.06      304.31     54.69 o
   2   1  22      276.06      342.91     54.11 o
   3   1  22       33.56      195.84     53.67 o
   4   1  22      171.38       22.04    113.43 o
  -6   2  22      103.43      160.35     73.25 o
  -5   2  22      245.55      257.32     71.57 o
  -4   2  22      186.66      257.64     71.39 o
  -3   2  22       22.75        1.09    102.10 o
  -2   2  22      164.39      161.01     62.31 o
  -1   2  22      499.69      593.70     72.65 o
   0   2  22       31.57       47.36     50.50 o
   1   2  22      233.41      190.36     57.85 o
   2   2  22      101.31      173.26     61.95 o
   3   2  22       59.45       59.04     62.97 o
  -6   3  22       62.40       27.18     74.86 o
  -5   3  22        4.27        0.00     68.03 o
  -4   3  22      237.79      304.53     75.63 o
  -3   3  22       15.14        0.00     64.97 o
  -2   3  22      270.10      301.39     69.98 o
  -1   3  22       36.51       79.60     64.79 o
   0   3  22      102.53      126.57     47.61 o
   1   3  22      257.26      326.67     52.17 o
   2   3  22      117.56      143.04     54.24 o
   3   3  22        7.84        0.00     63.46 o
  -5   4  22       18.65       24.25     95.30 o
  -4   4  22      319.56      243.72     77.37 o
  -3   4  22      146.06      120.20     87.79 o
  -2   4  22       45.67       37.85     69.22 o
  -1   4  22       75.57      153.30     70.77 o
   0   4  22        5.48       41.92     49.87 o
   1   4  22       92.57      115.33     53.82 o
   2   4  22      148.23      163.73    101.72 o
  -4   5  22       57.07        0.00     94.38 o
  -3   5  22      130.18       94.07     75.66 o
  -2   5  22      172.97      286.76     78.74 o
  -1   5  22      110.39      121.16     76.24 o
   0   5  22      135.27      174.61     56.43 o
   1   5  22       21.71        0.00     63.21 o
  -5   0  23        4.94       42.12    107.09 o
  -4   0  23      241.26      240.30    112.24 o
  -3   0  23       35.55        0.00     98.08 o
  -2   0  23       81.12      197.92    103.13 o
  -1   0  23      384.88      323.25    107.36 o
   0   0  23       36.24       19.51     67.27 o
   1   0  23        4.01       68.48     70.89 o
   2   0  23      719.50      732.01    109.03 o
   3   0  23       12.02      161.16     79.92 o
  -6   1  23       48.33       43.30    115.49 o
  -5   1  23      139.74      132.32    114.20 o
  -4   1  23       26.80        0.00    106.84 o
  -3   1  23      651.71      689.83    126.00 o
  -2   1  23      218.75      264.96    105.34 o
  -1   1  23       20.65      267.42    111.47 o
   0   1  23      120.07      132.44     55.29 o
   1   1  23       18.51      110.75     59.26 o
   2   1  23       70.04      141.37     53.87 o
   3   1  23      186.80      294.95     59.84 o
  -6   2  23       70.68        9.56     74.48 o
  -5   2  23      116.60       47.00     71.44 o
  -4   2  23       22.85        0.00     83.15 o
  -3   2  23       60.83       61.36     77.54 o
  -2   2  23      133.24      116.48     65.75 o
  -1   2  23      319.54      430.55    121.51 o
   0   2  23      287.96      361.33     78.88 o
   1   2  23      140.84      299.09    103.72 o
   2   2  23        5.59       22.04     62.04 o
   3   2  23      139.83      124.50     79.15 o
  -5   3  23       18.04       43.47    102.00 o
  -4   3  23      191.65      142.33     74.78 o
  -3   3  23      121.97      102.40     72.99 o
  -2   3  23       94.65       35.98     67.54 o
  -1   3  23      407.19      435.67     74.87 o
   0   3  23      334.09      268.85     59.51 o
   1   3  23       41.96       52.31     50.77 o
   2   3  23       50.76       95.00     81.73 o
  -4   4  23       14.58        0.00     91.90 o
  -3   4  23       26.94        0.00     72.14 o
  -2   4  23       52.70      145.49     72.38 o
  -1   4  23       61.61        0.00     71.01 o
   0   4  23      279.68      300.90     64.40 o
   1   4  23      121.14      149.48     62.28 o
  -2   5  23       80.27       51.28     98.86 o
  -1   5  23       65.88      131.19     98.44 o
  -3   0  24      266.91      316.29    113.07 o
  -2   0  24       75.00       83.05    108.38 o
  -1   0  24        0.69       90.98    101.07 o
   0   0  24      792.20      923.56    131.92 o
   1   0  24       24.04       85.88     71.04 o
   2   0  24       70.75      149.09     78.51 o
  -5   1  24      175.91      280.04    124.86 o
  -4   1  24       34.37       20.03    115.85 o
  -3   1  24       15.77        0.00    105.29 o
  -2   1  24      176.74      209.30    110.75 o
  -1   1  24       27.54       90.87    107.04 o
   0   1  24       23.22      123.16    105.50 o
   1   1  24      134.00      280.81     64.95 o
   2   1  24       89.77      170.14     74.20 o
  -5   2  24       13.86       25.95     75.92 o
  -4   2  24      120.17       61.33     72.84 o
  -3   2  24      148.34      222.07    118.42 o
  -2   2  24       16.97      176.29    112.19 o
  -1   2  24      235.50      269.03    120.28 o
   0   2  24       97.86      231.90    110.29 o
   1   2  24       84.19      165.25     63.93 o
   2   2  24       99.12       48.29     86.88 o
  -4   3  24       11.66        0.00     93.60 o
  -3   3  24      134.22      196.39     74.12 o
  -2   3  24       73.91      244.63    106.17 o
  -1   3  24       34.22      114.34     71.55 o
   0   3  24       12.35      102.36    112.86 o
   1   3  24      181.51      261.03     80.16 o
  -2   4  24       71.52       64.72     96.18 o
  -1   4  24       68.02        0.00     91.39 o
  -2   0  25      229.38      530.33    125.01 o
  -1   0  25      193.23      481.00    116.98 o
   0   0  25        0.20      120.22    108.33 o
   1   0  25       64.58       37.31    145.53 o
  -4   1  25       57.68        0.00    116.88 o
  -3   1  25       27.16       90.98    114.09 o
  -2   1  25      368.04      237.26    119.35 o
  -1   1  25       48.70        0.00    106.63 o
   0   1  25       32.80      164.65    113.12 o
   1   1  25       53.55      141.11     63.99 o
  -3   2  25       96.78        7.52    114.15 o
  -2   2  25       25.74      124.13    115.95 o
  -1   2  25       44.62      141.69    114.76 o
   0   2  25       14.88      124.39    114.61 o
 
